# Supplementary material for: Towards the characterization of the hidden world of small proteins in Staphylococcus aureus, a proteogenomics approach
Source: PLoS Genet. 2021 Jun 1;17(6):e1009585. doi: 10.1371/journal.pgen.1009585 (PMC8195425; doi:10.1371/journal.pgen.1009585)
Supplement: S3 Table — (XLSX) [file pgen.1009585.s003.xlsx]

## Sheet: SP100
S3 Table. Identification of SP100 using different experimental workflows1
			gel-based Fusion MS	gel-based Velos Pro MS	gel-free Velos Pro MS	gel-based Velos Pro MS	gel-based Velos Pro MS
sORF	orf start	orf end	trypsin	trypsin	trypsin	Lys-C	Asp-N
sORFSaNew0001	3677	3922	1	1	1	1	1
sORFSaNew0002	38234	37974	1	1	1	0	0
sORFSaNew0003	44229	44525	1	1	1	1	0
sORFSaNew0004	115767	115844	1	1	1	0	0
sORFSaNew0005	140602	140399	1	1	1	0	0
sORFSaNew0006	235323	235601	1	1	0	0	0
sORFSaNew0007	275909	276202	1	1	1	0	1
sORFSaNew0008	279745	279987	1	1	0	0	0
sORFSaNew0009	290876	290905	0	1	1	1	0
sORFSaNew0010	293247	293546	1	1	1	0	0
sORFSaNew0011	327111	327332	1	1	1	0	0
sORFSaNew0012	334227	334421	1	0	1	0	0
sORFSaNew0013	335141	335389	1	0	1	0	0
sORFSaNew0014	337157	337330	0	1	1	1	0
sORFSaNew0015	342138	342344	1	0	0	0	0
sORFSaNew0016	342590	342558	1	1	0	0	0
sORFSaNew0017	373905	373621	1	1	1	0	0
sORFSaNew0018	391156	391359	1	1	1	0	0
sORFSaNew0019	406535	406738	1	1	1	1	0
sORFSaNew0020	408073	408102	0	0	0	1	0
sORFSaNew0021	408368	408664	1	1	1	0	1
sORFSaNew0022	409240	409482	1	1	1	0	0
sORFSaNew0023	414134	413871	1	0	1	0	0
sORFSaNew0024	464277	464372	0	0	1	0	0
sORFSaNew0025	466311	466249	0	1	1	1	0
sORFSaNew0026	466443	466375	0	0	1	0	1
sORFSaNew0027	466657	466592	1	1	1	0	0
sORFSaNew0028	482732	482463	1	1	1	0	0
sORFSaNew0029	522874	523176	1	1	1	0	1
sORFSaNew0030	533882	534145	1	1	1	0	0
sORFSaNew0031	572765	572727	1	1	1	0	0
sORFSaNew0032	729334	729633	1	1	1	0	1
sORFSaNew0033	840997	841230	1	1	1	1	0
sORFSaNew0034	857867	858067	1	1	0	0	1
sORFSaNew0035	859127	858843	1	1	0	1	0
sORFSaNew0036	860790	860993	1	0	1	0	0
sORFSaNew0037	861226	860990	0	0	0	0	1
sORFSaNew0038	869364	869660	1	1	1	1	0
sORFSaNew0039	872816	873010	1	1	1	0	0
sORFSaNew0040	888182	887916	1	1	0	1	1
sORFSaNew0041	893751	893987	1	1	1	1	1
sORFSaNew0042	895664	895422	1	1	1	0	0
sORFSaNew0043	897528	897764	0	0	0	0	1
sORFSaNew0044	897950	898129	1	0	1	0	1
sORFSaNew0046	961008	960949	0	1	1	0	0
sORFSaNew0047	991202	991246	1	0	0	0	0
sORFSaNew0048	1003696	1003983	1	1	1	0	1
sORFSaNew0049	1007528	1007397	1	1	0	0	0
sORFSaNew0050	1038396	1038659	1	1	1	1	1
sORFSaNew0051	1051038	1050904	0	0	1	0	0
sORFSaNew0052	1054832	1055098	1	1	1	1	1
sORFSaNew0053	1057289	1057056	0	0	0	0	1
sORFSaNew0054	1062923	1062705	1	1	1	0	0
sORFSaNew0055	1070171	1070446	1	1	1	0	0
sORFSaNew0056	1082525	1082358	1	0	0	0	0
sORFSaNew0057	1083150	1083425	1	0	1	0	0
sORFSaNew0058	1098608	1098781	1	1	1	1	0
sORFSaNew0059	1103666	1103842	1	1	1	0	0
sORFSaNew0060	1104047	1103817	1	1	1	0	0
sORFSaNew0061	1112442	1112636	1	0	1	0	0
sORFSaNew0062	1113356	1113604	1	0	1	0	0
sORFSaNew0063	1114521	1114709	0	1	1	1	1
sORFSaNew0064	1121743	1122030	1	1	1	1	0
sORFSaNew0065	1122368	1122670	1	0	0	0	0
sORFSaNew0066	1156675	1156941	1	1	1	0	0
sORFSaNew0067	1175788	1175555	1	1	1	1	1
sORFSaNew0068	1178000	1178224	1	1	0	0	0
sORFSaNew0069	1187308	1187496	0	0	1	0	0
sORFSaNew0070	1188408	1188542	1	1	1	1	0
sORFSaNew0071	1188599	1188733	1	0	1	1	1
sORFSaNew0072	1205046	1205336	1	1	0	0	0
sORFSaNew0073	1215931	1215969	0	0	0	1	0
sORFSaNew0074	1223523	1223735	0	0	1	0	0
sORFSaNew0075	1227431	1227649	1	1	1	1	0
sORFSaNew0076	1235907	1235993	0	1	0	1	0
sORFSaNew0077	1243119	1242931	0	1	1	0	0
sORFSaNew0078	1251502	1251735	1	1	1	1	1
sORFSaNew0079	1259692	1259967	1	1	1	1	1
sORFSaNew0080	1295765	1296049	1	1	1	1	0
sORFSaNew0081	1301408	1301677	1	1	1	0	0
sORFSaNew0082	1319647	1319432	1	1	1	1	0
sORFSaNew0083	1323479	1323772	1	1	1	0	1
sORFSaNew0084	1338596	1338829	0	0	1	0	0
sORFSaNew0085	1346001	1346207	1	1	1	1	0
sORFSaNew0086	1347446	1347631	1	1	1	0	0
sORFSaNew0087	1349378	1349626	1	0	1	0	1
sORFSaNew0088	1350166	1350303	0	0	1	0	0
sORFSaNew0089	1351624	1351815	1	1	0	0	0
sORFSaNew0090	1353659	1353856	1	1	1	1	0
sORFSaNew0091	1371590	1371739	1	1	1	0	0
sORFSaNew0092	1376149	1376388	1	1	1	1	0
sORFSaNew0093	1378775	1379017	1	1	1	0	0
sORFSaNew0094	1390971	1390675	1	1	1	1	1
sORFSaNew0095	1406066	1405881	1	1	1	1	1
sORFSaNew0096	1446072	1445872	1	1	1	0	1
sORFSaNew0097	1446714	1446983	1	0	1	0	0
sORFSaNew0098	1454455	1454252	1	1	1	1	1
sORFSaNew0099	1467560	1467339	1	1	1	0	0
sORFSaNew0100	1473891	1473640	1	1	1	1	1
sORFSaNew0101	1474097	1473903	1	0	0	0	0
sORFSaNew0102	1548720	1548448	1	1	1	1	1
sORFSaNew0103	1560575	1560823	1	1	1	1	1
sORFSaNew0104	1593859	1593948	0	1	0	0	0
sORFSaNew0105	1599954	1599724	1	1	1	0	0
sORFSaNew0106	1619276	1619073	1	1	1	1	0
sORFSaNew0107	1621629	1621480	1	1	1	0	0
sORFSaNew0108	1644795	1644619	1	1	1	0	0
sORFSaNew0109	1656905	1657156	1	1	1	1	0
sORFSaNew0110	1664226	1663936	1	1	1	1	0
sORFSaNew0111	1681995	1681735	1	1	1	0	0
sORFSaNew0112	1692609	1692463	1	0	1	0	0
sORFSaNew0113	1692831	1692649	1	1	1	0	0
sORFSaNew0114	1709395	1709135	1	1	1	0	0
sORFSaNew0115	1715654	1715370	1	1	1	1	1
sORFSaNew0116	1739851	1739651	1	1	1	0	0
sORFSaNew0117	1862909	1862712	0	0	1	0	0
sORFSaNew0118	1864975	1864751	1	1	1	0	0
sORFSaNew0119	1879850	1880107	1	1	1	0	0
sORFSaNew0120	1947658	1947506	0	0	1	0	0
sORFSaNew0121	1976822	1976532	1	1	1	1	1
sORFSaNew0122	1979860	1979699	1	0	1	0	0
sORFSaNew0123	1999760	1999458	1	0	0	0	0
sORFSaNew0124	2000385	2000098	1	1	1	0	0
sORFSaNew0125	2007607	2007419	0	1	1	0	1
sORFSaNew0126	2008771	2008523	1	0	1	0	0
sORFSaNew0127	2009685	2009491	1	0	1	0	0
sORFSaNew0128	2016801	2016580	1	1	1	0	0
sORFSaNew0129	2017609	2017839	1	1	1	0	0
sORFSaNew0130	2017990	2017814	1	1	1	0	0
sORFSaNew0131	2019403	2019639	1	1	1	1	1
sORFSaNew0132	2026702	2026502	1	1	1	0	0
sORFSaNew0133	2027320	2027595	0	0	0	0	1
sORFSaNew0134	2047810	2047508	1	1	1	0	1
sORFSaNew0135	2056378	2056076	1	1	1	0	0
sORFSaNew0136	2060631	2060458	1	0	0	0	0
sORFSaNew0137	2075174	2075001	1	1	1	1	0
sORFSaNew0138	2117523	2117272	1	0	1	0	0
sORFSaNew0139	2130379	2130561	0	0	1	1	0
sORFSaNew0140	2146383	2146099	1	1	1	1	1
sORFSaNew0141	2151285	2151151	0	0	0	1	1
sORFSaNew0142	2160049	2159825	1	1	1	1	1
sORFSaNew0143	2172937	2173191	1	1	0	0	0
sORFSaNew0144	2205744	2205809	0	0	0	1	0
sORFSaNew0145	2212227	2212090	1	1	1	0	0
sORFSaNew0146	2212869	2212576	1	0	1	0	0
sORFSaNew0147	2240515	2240261	1	1	1	0	1
sORFSaNew0148	2310239	2310499	1	1	1	1	1
sORFSaNew0149	2324639	2324400	1	1	1	0	1
sORFSaNew0150	2364271	2364158	1	1	1	1	0
sORFSaNew0151	2364521	2364303	1	1	1	0	1
sORFSaNew0152	2367306	2367127	1	1	1	1	0
sORFSaNew0153	2371014	2370751	1	1	1	1	0
sORFSaNew0154	2371247	2371038	1	1	1	1	0
sORFSaNew0155	2373011	2372733	1	1	1	1	0
sORFSaNew0156	2374219	2373944	1	1	1	1	0
sORFSaNew0157	2383965	2384129	0	0	1	0	0
sORFSaNew0158	2395653	2395420	1	1	1	0	0
sORFSaNew0159	2465328	2465414	0	0	0	0	1
sORFSaNew0160	2535279	2535013	1	1	0	0	0
sORFSaNew0161	2535530	2535279	1	0	1	0	0
sORFSaNew0162	2590516	2590466	0	0	1	0	0
sORFSaNew0163	2592131	2591865	1	1	0	1	0
sORFSaNew0164	2592388	2592131	0	0	1	0	0
sORFSaNew0165	2613223	2613504	1	1	1	1	0
sORFSaNew0168	2663139	2663423	1	1	1	1	1
sORFSaNew0169	2705352	2705558	1	1	1	1	1
sORFSaNew0170	2724342	2724043	1	1	1	0	0
sORFSaNew0171	2731890	2731594	1	1	1	1	1
sORFSaNew0172	2732539	2732261	1	0	1	0	0
sORFSaNew0173	2735184	2735459	1	0	0	0	0
sORFSaNew0174	2755132	2754920	0	0	1	0	0
sORFSaNew0175	2776971	2776771	1	1	1	0	0
sORFSaNew0176	2778757	2778653	0	1	1	1	0
sORFSaNew0177	2870223	2870255	0	0	0	1	0
sORFSaNew0178	2870583	2870783	1	1	1	0	1
1 identified by the respective approach = 1, not identified by the respective apporach = 0
