# Supplementary material for: Towards the characterization of the hidden world of small proteins in Staphylococcus aureus, a proteogenomics approach
Source: PLoS Genet. 2021 Jun 1;17(6):e1009585. doi: 10.1371/journal.pgen.1009585 (PMC8195425; doi:10.1371/journal.pgen.1009585)
Supplement: S4 Table — (XLSX) [file pgen.1009585.s004.xlsx]

## Sheet: Legend
sORF	sORF name
locus (NCBI)	locus name of already annotated CDS based on the genome annotation of S. aureus Newman (NC_009641.1; genome annotation from 2020-02-17)
NC_009641.1; genome annotation from 2020-02-17	sORF annoation in the genome of S. aureus Newman (NC_009641.1; genome annotation from 2020-02-17); (+) = annoted sORF; (-) = not annotated sORF
start	position of the start nucleotide of the ORF in the genome sequence of S. aureus Newman (NC_009641.1)
end	position of the last nucleotide of the ORF in the genome sequence of S. aureus Newman (NC_009641.1)
frame	reading frame of the ORF in the genome sequence of S. aureus Newman (NC_009641.1)
ORF type	A	ORF is located at an intergenic regions
	B	ORF overlaps with an annotated CDS located at the same strand but in a different reading frame
	C	ORF overlaps with an annotated CDS at the complementary strand
	D	ORF corresponds to an annotated CDS but with an extended 5´end
	E	ORF corresponds exactly to an annotated CDS
sORF length	length of the sORF in nucleotides
protein length	length of the protein encoded by the sORF
start codon	annotated (NCBI genome annotation of S. aureus Newman from 2020-02-17) or predicted by PEPPER
start codon class	Start codons were classified based on their sequence.
	class 1	ATG, GTG, TTG
	class 2	CTG, ATA, ATT, ATC
	class 3	all other codons
	scoring: class 1 > class 2 > class 3
potential RBS	Ribosomal binding site (RBS) predicted by Pepper
spacer length	distance between RBS and start codon (bp)
RBS class	RBS were classified based on their sequence.
	class 1	GGAGG
	class 2	one of the following variations:
		T, C or A at position 1
		T or G at position 3
		T, C or A at position 5
	class 3	two of the variations listed in class 2
	scoring: class 1 > class 2 > class 3
spacer class	Spacers of ribosomal binding sites were classified based on their length.
	class 1	> 2nt upstream of the start codon
	class 2	< 3nt upstream of the start codon
	scoring: class 1 > class 2
ORF class	see Table S1 for details
overlap with annotated CDS in different frame (frame)	locus name(s) of annotated CDS(s) that overlap with the sORF but in a different frame (respective reading frame(s) shown in brackets)
mapped unique peptides	number of unique petides that have been identified by MS/MS for the respective protein
predicted isolelectric point	isoelectric point of the encoded protein
predicted molecular weight	molecular weight of the encoded protein
predicted GRAVY	GRAVY value of the encoded protein
gene name	from the NCBI genbank file
description	from the NCBI genbank file
functional categories (eggNOG)
description (eggNOG)
# of S. aureus genomes (541) with a Blast hit (ident. >=90%)	number of S. aureus genomes with a Blast hit of at least 90% identity on the amino acid level (541 S. aureus genomes were included in this study)
# of other Staphylo-coccus genomes (165) with a Blast hit (ident. >=90%)	number of genomes of other staphylococci (expect S. aureus) with a Blast hit of at least 90% identity on the amino acid level (541 S. aureus genomes were included in this study)
tanslational activity (RPM)	translational activity determined by ribosomal profiling (reads per million bp)
protein sequence	amino acid sequence encoded by the sORF

## Sheet: Identified SP100
S4 Table. Identified SP100 in Staphylococcus aureus Newman
sORF	locus (NCBI)	NC_009641.1; genome annotation from 2020-02-17	start	end	frame	ORF type	ORF length	protein length	start codon	start codon class	potential RBS	spacer length	RBS class	spacer class	ORF class	overlap with annotated CDS in different frame (frame)	mapped unique peptides	predicted isolelectric point	predicted molecular weight	predicted GRAVY	gene name	description (NCBI genbank file)	functional categories (eggNOG)	description (eggNOG)	# of S. aureus genomes (541) with a Blast hit (ident. >=90%)	# of other Staphylo-coccus genomes (165) with a Blast hit (ident. >=90%)	tanslational activity (RPM)	protein sequence
sORFSaNew0009	-	(-)	290876	290905	2	A	30	9	ATG	1	-	-	-	-	19	-	1	5.59	989.23	1.02					0	0	0	MDLSGLILK
sORFSaNew0020	-	(-)	408073	408102	1	C	30	9	GTA	3	-	-	-	-	21	NWMN_RS02015 (-1)	1	4	957.12	1.32					0	0	0	VSLGILENL
sORFSaNew0177	-	(-)	2870223	2870255	3	A	33	10	CCT	3	-	-	-	-	21	-	1	9.01	1209.35	-1.06					0	0	1	PFKSDFNINK
sORFSaNew0016	-	(-)	342590	342558	-3	C	33	10	TTG	1	-	-	-	-	19	NWMN_RS01675 (+3)	2	4	1220.39	1.07					0	0	0	LNESFTFFCI
sORFSaNew0031	-	(-)	572765	572727	-3	C	39	12	ACG	3	-	-	-	-	21	NWMN_RS02910 (+3)	1	5.5	1517.64	-0.55					500	30	0	TIFINTDFYRNN
sORFSaNew0073	-	(-)	1215931	1215969	1	B	39	12	TCA	3	-	-	-	-	21	NWMN_RS06280 (+3)	1	8.46	1404.67	0.07					500	0	0	SLDIRLITTMKN
sORFSaNew0047	-	(-)	991202	991246	2	B	45	14	ATG	1	-	-	-	-	19	NWMN_RS04990 (+1)	2	12.01	1806.33	0.11					500	0	16	MIIMMQMLKNIRQR
sORFSaNew0162	-	(-)	2590516	2590466	-1	B	51	16	ATG	1	-	-	-	-	19	NWMN_RS13565 (-3)	1	10	1838.41	1.73					3	0	53	MIMKILSVLLLKLSVH
sORFSaNew0046	-	(-)	961008	960949	-2	C	60	19	ATG	1	-	-	-	-	19	NWMN_RS04855 (+3)	1	7.9	2400.88	0.18					230	0	2	MQVKMCDIFYSYNIQKYLL
sORFSaNew0025	NWMN_RS15685	(+)	466311	466249	-2	E	63	20	ATG	1	GGAGG	8	1	1	1	-	1	9.7	2171.77	1.7		phenol-soluble modulin PSM-alpha-4	virulence		500	1	0	MAIVGTIIKIIKAIIDIFAK
sORFSaNew0027	NWMN_RS15695	(+)	466657	466592	-1	E	66	21	ATG	1	GGAGG	8	1	1	1	-	1	9.7	2259.79	0.96		phenol-soluble modulin PSM-alpha-1	virulence		499	6	116	MGIIAGIIKVIKSLIEQFTGK
sORFSaNew0144	-	(-)	2205744	2205809	3	A	66	21	TAC	3	-	-	-	-	21	-	1	6.76	2653.04	-0.63					412	0	0	YFDIYRESIIENKKELKTLHL
sORFSaNew0026	NWMN_RS15125	(+)	466443	466375	-2	E	69	22	ATG	1	-	-	-	-	19	-	1	9.52	2607.12	0.3		phenol-soluble modulin PSM-alpha-3	virulence		500	6	63	MEFVAKLFKFFKDLLGKFLGNN
sORFSaNew0004	-	(-)	115767	115844	3	A	78	25	ATC	2	AGAGG	14	2	1	5	-	1	10	2683.3	0.94					38	0	0	[M/I]HMLVSIPPKLGVSSFVGYLKGKVI
sORFSaNew0159	-	(-)	2465328	2465414	3	C	87	28	ATG	1	-	-	-	-	19	NWMN_RS12920 (-1)	1	5.71	3075.68	0.66					500	0	0	MMPLMFVKSGSVVSDSMTTFLLPLDART
sORFSaNew0076	-	(-)	1235907	1235993	3	B	87	28	ATA	2	-	-	-	-	20	NWMN_RS06365 (+2)	2	10.28	3481.28	0.23					494	0	323	[M/I]LKLFNMMRQNLMIKHTIRYLLMHHVAD
sORFSaNew0104	-	(-)	1593859	1593948	1	C	90	29	AAG	3	-	-	-	-	21	NWMN_RS08035 (-2)	1	10.05	3600.45	1.63					456	0	0	KQLFFELFIAVCFFKRFTLFFRTILVVII
sORFSaNew0024	-	(-)	464277	464372	3	A	96	31	ATT	2	-	-	-	-	20	-	1	9.52	3780.41	-0.11					476	0	0	[M/I]KYTIFLLSKIAKEETLLYNVKRNYSYLQIN
sORFSaNew0176	-	(-)	2778757	2778653	-1	C	105	34	ATG	1	GGAGT	4	2	1	2	NWMN_RS15830 (+3)	2	9.6	3977.73	0.1					500	6	1806	MMKKLAVILTLVGGLYFAFKKYQERVNQAPNIEY
sORFSaNew0150	NWMN_RS12310	(+)	2364271	2364158	-1	E	114	37	ATG	1	GGAGG	7	1	1	1	-	2	10.32	4305.33	-0.81	rpmJ	50S ribosomal protein L36	Translation, ribosomal structure and biogenesis	Belongs to the bacterial ribosomal protein bL36 family	500	158	1860	MKVRPSVKPICEKCKVIKRKGKVMVICENPKHKQRQG
sORFSaNew0049	NWMN_RS05090	(+)	1007528	1007397	-3	E	132	43	ATG	1	AGAGA	1	3	2	12	-	2	11.17	5107.02	-0.55		hypothetical protein			499	0	5138	MRYVTMRQFIKRTVKTILVGYVIKFIRNKLSGKSSHPTDNKHN
sORFSaNew0141	NWMN_RS11205	(+)	2151285	2151151	-2	E	135	44	ATG	1	-	-	-	-	19	-	2	9.03	5009.09	0.8		delta-lysin family phenol-soluble modulin	virulence		500	6	692	MSCLILRIFILIKEGVISMAQDIISTIGDLVKWIIDTVNKFTKK
sORFSaNew0051	NWMN_RS05300	(+)	1051038	1050904	-2	E	135	44	ATG	1	GGAGG	8	1	1	1	-	2	5.05	5162.61	-1.98		hypothetical protein			499	5	579	MSNENQNKKAAEKAKEVEEKLKDKKEEKTEDINQTKQDIQDTLN
sORFSaNew0070	NWMN_RS06145	(+)	1188408	1188542	3	E	135	44	ATG	1	GGAGT	7	2	1	2	-	2	4.78	4496.14	0.57		beta-class phenol-soluble modulin	virulence	antibacterial protein	500	6	71	MEGLFNAIKDTVTAAINNDGAKLGTSIVSIVENGVGLLGKLFGF
sORFSaNew0071	NWMN_RS06150	(+)	1188599	1188733	2	E	135	44	ATG	1	TGAGG	11	2	1	2	-	3	5.36	4456.08	0.61		beta-class phenol-soluble modulin	virulence	antibacterial protein	499	5	117	MTGLAEAIANTVQAAQQHDSVKLGTSIVDIVANGVGLLGKLFGF
sORFSaNew0088	NWMN_RS06910	(+)	1350166	1350303	1	E	138	45	ATG	1	-	-	-	-	19	NWMN_RS06905 (+2)	1	4.73	5117.76	-0.63		hypothetical protein			208	5	151	MILIMLDSQLDGNVTAKELSESFKELVEEFESIEKAKKNSNSKDK
sORFSaNew0145	NWMN_RS11505	(+)	2212227	2212090	-2	E	138	45	ATG	1	CGAGG	8	2	1	2	-	3	10.46	5070.01	-0.42		hypothetical protein	-		499	12	227	MKRPEKIQNVVKLLSSLGVNIKKTKSRLDIINTLPASNKVSHELK
sORFSaNew0112	NWMN_RS08570	(+)	1692609	1692463	-2	E	147	48	ATG	1	AGAGG	10	2	1	2	-	2	5.07	5655.11	-1.9		hypothetical protein			499	0	2596	MSFMDKAKDAVEKFKNSDNEQVKNVKDKINEYTGSNNEEKKENEDKEK
sORFSaNew0091	NWMN_RS07040	(+)	1371590	1371739	2	E	150	49	GTG	1	AGAGG	9	2	1	2	-	2	9.78	5899.77	-1.22	rpmG	50S ribosomal protein L33	Translation, ribosomal structure and biogenesis	Belongs to the bacterial ribosomal protein bL33 family	498	135	436	[M/V]RVNVTLACTECGDRNYITTKNKRNNPERIEMKKYCPRLNKYTLHRETK
sORFSaNew0107	NWMN_RS08205	(+)	1621629	1621480	-2	E	150	49	ATG	1	GGAGG	7	1	1	1	-	2	9.73	5872.68	-1.36	rpmG	50S ribosomal protein L33	Translation, ribosomal structure and biogenesis	Belongs to the bacterial ribosomal protein bL33 family	500	74	4072	MRVNVTLACTECGDRNYITTKNKRNNPERVEMKKFCSRENKQTLHRETK
sORFSaNew0120	NWMN_RS09835	(+)	1947658	1947506	-1	E	153	50	ATG	1	TGAGG	8	2	1	2	-	1	4.14	5936.22	-1.87		hypothetical protein	-		499	1	220	MSKDKDPKLNYHEEENSMVTDFEDLKELGKEMEQISDQNDQEKNSEEDSQ
sORFSaNew0122	NWMN_RS10110	(+)	1979860	1979699	-1	E	162	53	ATG	1	GGAGT	9	2	1	2	-	1	4.42	6305.04	-0.68		hypothetical protein	-		500	52	116	MNEQQTIEQIKARLNKFIEDIDHVNPDEVRVEDIDEWIGLLDQLEEKVKLVSK
sORFSaNew0157	NWMN_RS12475	(+)	2383965	2384129	3	E	165	54	ATG	1	GGAGT	8	2	1	2	-	1	4.79	6394.12	-0.83		hypothetical protein	-		499	0	68	MSLENQLAELKYDYVRLQGDIEKRESLNLDTSALVRQLKDIENEIRNVRAQMQD
sORFSaNew0056	NWMN_RS05465	(+)	1082525	1082358	-3	E	168	55	TTG	1	TGAGG	9	2	1	2	-	1	8.85	6539.49	-0.85		YlaI family protein	Function unknown	Uncharacterized protein conserved in bacteria (DUF2197)	500	6	101	[M/L]RQVQCIICDAKVFIDERTTESKRLKNNPIRTFMCDDCKSRLDTPKQRAQHYPLD
sORFSaNew0136	NWMN_RS10620	(+)	2060631	2060458	-2	E	174	57	ATG	1	-	-	-	-	19	NWMN_RS10625 (-1)	1	8.85	6671.77	-0.58		NETI motif-containing protein	Function unknown	NETI protein	500	0	185	MKFKVNENETIADCLSRMKMQGYMPVKRIEKPVFQEQKDGTVEVSHQEIVFVGKKIQ
sORFSaNew0014	NWMN_RS01640	(+)	337157	337330	2	E	174	57	ATG	1	-	-	-	-	19	NWMN_RS01635 (+3)	2	4.38	6575.58	0.08		transcriptional activator RinB	Function unknown	Transcriptional activator RinB	245	2	50	MIKQILRLLFLLAMYELGKYVTEQVYIMMTANDDVEAPSDFAKLSDQSDLMRAEVSE
sORFSaNew0058	NWMN_RS05560	(+)	1098608	1098781	2	E	174	57	ATG	1	GGAGG	7	1	1	1	-	2	10.05	6484.49	-1.06	rpmF	50S ribosomal protein L32	Translation, ribosomal structure and biogenesis	Belongs to the bacterial ribosomal protein bL32 family	500	125	4339	MAVPKRRTSKTRKNKRRTHFKISVPGMTECPNCGEYKLSHRVCKNCGSYNGEEVAAK
sORFSaNew0137	NWMN_RS10695	(+)	2075174	2075001	-3	E	174	57	ATG	1	AGAGG	10	2	1	2	-	2	7.86	6564.66	0.45		hypothetical protein	-		500	6	395	MWNFIKCVFKFVFSLVAITTLVAGVGVVAFAYIFKKDFEDIERKTKEIISDIESKNN
sORFSaNew0059	-	(-)	1103666	1103842	2	C	177	58	ATG	1	GGAGC	8	2	1	2	NWMN_RS05600 (-3)	2	9.82	6875.97	-0.37			-		81	1	13	MNTLYKTTFLITMAVATWKVWKIEKNTRFKLRNFDYPKINNAQSKSLLDIASHDLKDI
sORFSaNew0130	-	(-)	2017990	2017814	-1	C	177	58	ATG	1	GGAGG	8	1	1	1	NWMN_RS10390 (+1)	2	9.82	6782.93	-0.22			-		86	1	6	MNTLYKTTLLITMAVVTWKVVKIEKNTRFKLRNFDYPKINNAQSKSLLDIASHDLKDI
sORFSaNew0108	NWMN_RS08325	(+)	1644795	1644619	-2	E	177	58	ATG	1	GGAGG	13	1	1	1	-	5	11.11	6972.1	-1.45		30S ribosomal protein S21	Translation, ribosomal structure and biogenesis	Belongs to the bacterial ribosomal protein bS21 family	500	156	7190	MSKTVVRKNESLEDALRRFKRSVSKSGTIQEVRKREFYEKPSVKRKKKSEAARKRKFK
sORFSaNew0044	-	(-)	897950	898129	2	A	180	59	TTG	1	-	-	-	-	19	-	2	9.5	6264.1	-0.33			Function unknown	Belongs to the HesB IscA family	3	0	226	[M/L]IKSISRQKRCTRINGTTIDFKQSLMGGGFQIDNPNAIASCGCGSSFRTAKVAGNPENC
sORFSaNew0152	NWMN_RS12335	(+)	2367306	2367127	-2	E	180	59	ATG	1	GGAGG	11	1	1	1	-	9	10.11	6553.59	-0.4	rpmD	50S ribosomal protein L30	Translation, ribosomal structure and biogenesis	Ribosomal protein L30	500	118	4041	MAKLQITLTRSVIGRPETQRKTVEALGLKKTNSSVVVEDNPAIRGQINKVKHLVTVEEK
sORFSaNew0139	NWMN_RS11100	(+)	2130379	2130561	1	E	183	60	ATG	1	-	-	-	-	19	-	2	7.84	6978.91	-0.72		hypothetical protein	-		347	1	21	MKITNCKIKRETVIYEVLTSGNQPFTYELPKDLSSHNARKYLEFISQKLDGDKLTKEDSL
sORFSaNew0113	NWMN_RS08575	(+)	1692831	1692649	-2	E	183	60	ATG	1	GGAGG	7	1	1	1	-	6	6.24	6722.5	-1.13		CsbD family protein	Function unknown	Belongs to the UPF0337 (CsbD) family	500	6	1563	MADESKFDQFKGNVKETVGNVTDNKELEKEGQQDKVIGKAKEVVENAKNKITDAIDKLKK
sORFSaNew0095	NWMN_RS07190	(+)	1406066	1405881	-3	E	186	61	ATG	1	GGAGG	8	1	1	1	-	2	6.05	6743.59	-0.47		4-oxalocrotonate tautomerase	Carbohydrate transport and metabolism	4-oxalocrotonate tautomerase	500	14	585	MPIVNVKLLEGRSDEQLKNLVSEVTDAVEKTTGANRQAIHVVIEEMKPNHYGVAGVRKSDQ
sORFSaNew0086	NWMN_RS06865	(+)	1347446	1347631	2	E	186	61	ATG	1	GGAGA	7	2	1	2	-	3	8.93	7100.06	-0.64		hypothetical protein	-		456	6	26	MSEYKKKIIELIESNLTGYEISKKTGVSQYVLSQLRQGKREVDNLTLNTTEKLYEYANKVL
sORFSaNew0077	NWMN_RS06400	(+)	1243119	1242931	-2	E	189	62	ATG	1	GGAGG	7	1	1	1	-	1	12.23	6977.15	-0.74		50S ribosomal protein L28	Translation, ribosomal structure and biogenesis	Belongs to the bacterial ribosomal protein bL28 family	500	160	13603	MGKQCFVTGRKASTGNRRSHALNSTKRRWNANLQKVRILVDGKPKKVWVSARALKSGKVTRV
sORFSaNew0063	NWMN_RS05730	(+)	1114521	1114709	3	E	189	62	ATG	1	-	-	-	-	19	NWMN_RS05725 (+1)	2	4.42	7108.32	0.42		transcriptional regulator	Function unknown	Transcriptional activator RinB	31	0	0	MGCLVVVKEILRLLFLLAMYELGKYVTEQVYIMMTANDDVEAPIYFAKLSDQSDLMRAEVSE
sORFSaNew0125	NWMN_RS10265	(+)	2007607	2007419	-1	E	189	62	ATG	1	-	-	-	-	19	NWMN_RS10270 (-2)	2	4.42	7108.32	0.42		transcriptional regulator	Function unknown	Transcriptional activator RinB	31	0	0	MGCLVVVKEILRLLFLLAMYELGKYVTEQVYIMMTANDDVEAPIYFAKLSDQSDLMRAEVSE
sORFSaNew0069	NWMN_RS06135	(+)	1187308	1187496	1	E	189	62	ATG	1	GGTGT	5	3	1	3	-	2	9.69	7192.09	-0.77		DNA-binding protein			500	0	304	MRNQIQKLLDSDLSSLHISKQTGVPQSTIHRMRKNERSLDNMSLKNAELLYKFANSIFSNEN
sORFSaNew0089	NWMN_RS06935	(+)	1351624	1351815	1	E	192	63	ATG	1	GGAGT	8	2	1	2	-	2	5.08	7193.19	-0.17		LSM domain protein	-		337	1	73	MNLQSYIGKLVKLTLTNNKILIGKVIDFDDKVDNFDGYNSIEIDTGRITYDISENKIKTIVLQ
sORFSaNew0012	-	(-)	334227	334421	3	B	195	64	ATG	1	GGAGT	7	2	1	2	NWMN_RS01585 (+1);NWMN_RS01595 (+2)	1	9.39	7457.75	-0.21					65	0	0	MMQTYKVSLCIKFLASKCNYKLKKHYFVQSTNEEEATNTVLKLTRKKLPFQTASIEVEKVEVVV
sORFSaNew0061	-	(-)	1112442	1112636	3	B	195	64	ATG	1	GGAGT	7	2	1	2	NWMN_RS05690 (+1);NWMN_RS05700 (+2)	1	9.39	7457.75	-0.21					65	0	0	MMQTYKVSLCIKFLASKCNYKLKKHYFVQSTNEEEATNTVLKLTRKKLPFQTASIEVEKVEVVV
sORFSaNew0101	NWMN_RS07560	(+)	1474097	1473903	-3	E	195	64	GTG	1	-	-	-	-	19	-	1	8.81	7335.45	-0.5		zinc-finger domain-containing protein	Function unknown	Zinc-finger	500	6	95	[M/V]SRILTFSEQNALAKIDDLMNTYCNQCPIKTRLRKLEGKTKAHHFCINECSIGKEIKQLGNELQ
sORFSaNew0127	-	(-)	2009685	2009491	-2	B	195	64	ATG	1	GGAGT	7	2	1	2	NWMN_RS10295 (-1);NWMN_RS10305 (-3)	1	9.39	7457.75	-0.21					65	0	0	MMQTYKVSLCIKFLASKCNYKLKKHYFVQSTNEEEATNTVLKLTRKKLPFQTASIEVEKVEVVV
sORFSaNew0039	NWMN_RS04430	(+)	872816	873010	2	E	195	64	ATG	1	GGAGG	8	1	1	1	-	9	5.22	7018.61	-1.36		CsbD family protein	Function unknown	Belongs to the UPF0337 (CsbD) family	495	7	8305	MADESKFEQAKGNVKETVGNVTDNKNLENEGKEDKASGKAKEFVENAKEKATDFIDKVKGNKGE
sORFSaNew0117	-	(-)	1862909	1862712	-3	C	198	65	AAT	3	-	-	-	-	21	NWMN_RS09345 (+1)	1	9.19	7225.56	0.34					500	0	1	NMISVRYNPMRVINSTGIVMMIPVLKYVPQEILTSFCVKTCNHSNVAKEPIGVIFGPKSEPITFA
sORFSaNew0090	NWMN_RS06945	(+)	1353659	1353856	2	E	198	65	ATG	1	AGAGG	8	2	1	2	-	3	4.61	7499.46	-0.31		hypothetical protein	-		500	6	594	MEQIKLKTFTAETLELLEKNINAFLSSEEATNLKLVNITIKEIEERTFPNNEEEFNAILTLSVNK
sORFSaNew0116	NWMN_RS08825	(+)	1739851	1739651	-1	E	201	66	ATG	1	GGAGG	9	1	1	1	-	1	12.32	7697.17	-1.13	rpmI	50S ribosomal protein L35	Translation, ribosomal structure and biogenesis	Belongs to the bacterial ribosomal protein bL35 family	500	133	4934	MPKMKTHRGAAKRVKRTASGQLKRSRAFTSHLFANKSTKQKRQLRKARLVSKSDMKRVKQLLAYKK
sORFSaNew0034	NWMN_RS04305	(+)	857867	858067	2	E	201	66	ATG	1	GGAGG	8	1	1	1	-	3	4.45	7374.02	-0.51		cold-shock protein	Function unknown	COG1278 Cold shock proteins	500	60	50172	MNNGTVKWFNAEKGFGFIEREDGSDVFVHFSAIAEDGYKSLEEGQKVEFDIVEGDRGEQAANVVKM
sORFSaNew0175	NWMN_RS14510	(+)	2776971	2776771	-2	E	201	66	ATG	1	TGAGG	7	2	1	2	-	3	8.01	7687.76	-0.84		hypothetical protein			499	0	89	MILVMLSPLLIIFFIVLSILEERKRTKKKQLEKEKANTLNQNTNDTESSNQEPSLQQDKEQKDNKG
sORFSaNew0178	NWMN_RS14920	(+)	2870583	2870783	3	E	201	66	ATG	1	GGAGG	8	1	1	1	-	3	4.53	7257.84	-0.51		cold-shock protein	Function unknown	COG1278 Cold shock proteins	500	7	95864	MNNGTVKWFNAEKGFGFIEQENGGDVFVHFSGIASDGYKTLEEGQKVTFEITEGQRGDQAVNVQTV
sORFSaNew0132	NWMN_RS10445	(+)	2026702	2026502	-1	E	201	66	ATG	1	AGAGG	14	2	1	2	-	4	4.67	7586.37	-0.7		DUF1128 family protein	Replication, recombination and repair	Belongs to the UPF0435 family	500	6	253	MTNEEKVLAIREKLNIVNQGLLDPEKYKNANEEELTDIYDFVQSRERLSPSEVTAIADALGQLRHE
sORFSaNew0096	NWMN_RS07390	(+)	1446072	1445872	-2	E	201	66	ATG	1	GGAGG	9	1	1	1	-	5	4.51	7321.02	-0.37	cspA	cold shock protein CspA	Translation, ribosomal structure and biogenesis	Cold shock protein CspA	498	164	28115	MKQGTVKWFNAEKGFGFIEVEGENDVFVHFSAINQDGYKSLEEGQAVEFEVVEGDRGPQAANVVKL
sORFSaNew0019	NWMN_RS02005	(+)	406535	406738	2	E	204	67	ATG	1	GGAGG	9	1	1	1	-	1	9.72	7882.21	-0.75		DUF951 domain-containing protein	Function unknown	Bacterial protein of unknown function (DUF951)	500	7	87	MASKYGINDIVEMKKQHACGTNRFKIIRMGADIRIKCENCQRSIMIPRQTFDKKLKKIIESHDDTQR
sORFSaNew0036	NWMN_RS04335	(+)	860790	860993	3	E	204	67	ATG	1	-	-	-	-	19	NWMN_RS04340 (-1)	1	5.4	7901.81	-0.38		sterile alpha motif-like domain-containing protein	Function unknown	Belongs to the UPF0346 family	499	0	54	MTFYNFIMGFQNDNTPFGILAEHVSEDKAFPRLEERHQVIRAYVMSNYTDHQLIETTNRAISLYMAN
sORFSaNew0106	NWMN_RS08190	(+)	1619276	1619073	-3	E	204	67	ATG	1	AGAGT	12	3	1	3	NWMN_RS08185 (-2);NWMN_RS08195 (-2)	2	6.2	8311.46	-0.72		YqgQ family protein	Function unknown	Bacterial protein of unknown function (DUF910)	500	6	871	MSRKINNFYDVQQLLKSYGFLIYFKNPEDMYEMIQQEISSLYQYELLSKEEYLKCTLIINQRRNEQK
sORFSaNew0018	NWMN_RS01935	(+)	391156	391359	1	E	204	67	GTG	1	GGAGT	9	2	1	2	NWMN_RS01940 (+3)	2	8.46	7656.69	-0.27		helix-turn-helix transcriptional regulator	Transcription	transcriptional	500	6	243	[M/V]RNRLKELRARDGLNQTQLAKQAGVSRQTISLIERNNFMPSVLTAIKIARIFNETVETVFIIEEDEA
sORFSaNew0005	NWMN_RS00635	(+)	140602	140399	-1	E	204	67	ATG	1	-	-	-	-	19	-	3	5.72	7662.67	-0.47		hypothetical protein			499	6	59	MDKESVVASLARNKKIAVETMAGQRYIIERILHTNDEKHIHILKPKDVVLDVDSIKEIDENHLNDAT
sORFSaNew0098	NWMN_RS07445	(+)	1454455	1454252	-1	E	204	67	ATG	1	CGAGG	9	2	1	2	-	3	5.26	7898.88	-0.58		hypothetical protein	-		497	71	808	MLHETWKERTPIKKVEVINTDAKKFTVSDMLTVGKQYDVINETEEYYQIIDNSGLVGGYYKTYFKEV
sORFSaNew0085	NWMN_RS06855	(+)	1346001	1346207	3	E	207	68	ATG	1	AGAGA	12	3	1	3	-	1	9.1	7864.01	-0.66		hypothetical protein	-		363	0	40	MNEIETIISEIEKLLTNNTPYSISKNSGVPRQTVTDLKVGKTKIKEAKFKTIIKLYEYQRTLENKTEC
sORFSaNew0015	NWMN_RS01670	(+)	342138	342344	3	E	207	68	ATG	1	GGTGG	8	2	1	2	-	2	4.51	7833.8	-0.38		hypothetical protein			40	0	12	MDFKIKVNVDTGEAIEKLERIKSLYEEIIELQNEKVVVNVTVKNEADLDMVKTSISEENAKNNDFTLF
sORFSaNew0169	NWMN_RS14125	(+)	2705352	2705558	3	E	207	68	ATG	1	GGAGG	8	1	1	1	-	2	3.95	7236.86	-0.25	copZ	copper chaperone CopZ	Inorganic ion transport and metabolism	copper chaperone CopZ	499	6	464	MSQEILNVEGMSCGHCKSAVESALNNIDGVTSADVNLENGQVSVQYDDSKVAVSQMKDAIEDQGYDVV
sORFSaNew0154	NWMN_RS12385	(+)	2371247	2371038	-3	E	210	69	ATG	1	GGTGG	8	2	1	2	NWMN_RS12390 (-2)	4	9.59	8090.15	-0.9	rpmC	50S ribosomal protein L29	Translation, ribosomal structure and biogenesis	Belongs to the universal ribosomal protein uL29 family	500	161	4087	MKAKEIRDLTTSEIEEQIKSSKEELFNLRFQLATGQLEETARIRTVRKTIARLKTVAREREIEQSKANQ
sORFSaNew0074	NWMN_RS06310	(+)	1223523	1223735	3	E	213	70	ATG	1	GGAGG	10	1	1	1	-	1	6.57	8178.88	-1.34		hypothetical protein			500	0	27	MNDKTSNDLYGKIKHCNEFINHSNDSNLSSSHDVDESSTKQKHIKNKTTIDHNDDLFKHVKDILRKQEQI
sORFSaNew0174	NWMN_RS14390	(+)	2755132	2754920	-1	E	213	70	ATG	1	TGAGA	11	3	1	3	-	2	4.8	8436.44	-0.58		sterile alpha motif-like domain-containing protein	Function unknown	YozE SAM-like fold	500	6	162	MSFYEYIQTFKDDKTPLGELAIWIKEDDSFPKQEKLTENILSYFHQMSNIDHEFLEIVKRSLSLYDQLKS
sORFSaNew0082	NWMN_RS06735	(+)	1319647	1319432	-1	E	216	71	ATG	1	GGAGT	13	2	1	2	-	6	4.85	8161.25	-0.39		hypothetical protein	-		500	9	126	MSINIDPEKFAELVVMSNPSKFEDAEDIAKESLKLYINAYRLAERYSTIATNCYDTAEVIKELKKTDLQLK
sORFSaNew0151	NWMN_RS12315	(+)	2364521	2364303	-3	E	219	72	ATG	1	-	-	-	-	19	-	3	6.72	8279.55	-0.28	infA	translation initiation factor IF-1	Translation, ribosomal structure and biogenesis	translation initiation factor IF-1	500	165	1351	MAKQDVIELEGTVLDTLPNAMFKVELENGHEILAHVSGKIRMNYIRILPGDKVTVEMSPYDLTRGRITYRYK
sORFSaNew0075	NWMN_RS06330	(+)	1227431	1227649	2	E	219	72	ATG	1	GGAGG	10	1	1	1	NWMN_RS06325 (+3)	5	5.81	8150.15	-0.63		DNA-directed RNA polymerase subunit omega	Transcription	DNA-directed RNA polymerase subunit omega	500	6	1223	MLNPPLNQLTSQIKSKYLIATTAAKRAREIDEQPETELLSEYHSFKPVGRALEEIADGKIRPVISSDYYGKE
sORFSaNew0054	NWMN_RS05360	(+)	1062923	1062705	-3	E	219	72	ATG	1	GGAGG	10	1	1	1	NWMN_RS05355 (-2)	8	5.3	8751.64	-0.82		DNA-dependent RNA polymerase auxiliary subunit epsilon family protein	Transcription	Belongs to the UPF0356 family	500	14	1477	MAVFKVFYQHNRDEVIVRENTQSLYVEAQTEEQVRRYLKDRNFNIEFITKLEGAHLDYEKENSEHFNVEIAK
sORFSaNew0099	NWMN_RS07510	(+)	1467560	1467339	-3	E	222	73	ATG	1	-	-	-	-	19	NWMN_RS07515 (-1)	1	4.36	8869.71	-0.62		YozE family protein	Function unknown	Belongs to the UPF0346 family	500	6	267	MKNYSFYQFVMTVRGRHDDKGRLAEEIFDDLAFPKHDDDFNILSDYIETHGDFTLPMSVFDDLYEEYTEWLKF
sORFSaNew0011	NWMN_RS01515	(+)	327111	327332	3	E	222	73	ATG	1	GGAGG	5	1	1	1	NWMN_RS01520 (+1)	2	5.55	8698.55	-1.09		DUF2483 family protein	Function unknown	Hypothetical protein of unknown function (DUF2483)	130	1	0	MKQTVTYIIRHRDMPIYITNKPTDNNSDISYSTNRNRAREFNGMEEASINMDYHKAIKKTVTETIEYEEVEHD
sORFSaNew0128	NWMN_RS10375	(+)	2016801	2016580	-2	E	222	73	ATG	1	GGAGG	5	1	1	1	NWMN_RS10370 (-3)	2	5.55	8698.55	-1.09		DUF2483 family protein	Function unknown	Hypothetical protein of unknown function (DUF2483)	132	1	0	MKQTVTYIIRHRDMPIYITNKPTDNNSDISYSTNRNRAREFNGMEEASINMDYHKAIKKTVTETIEYEEVEHD
sORFSaNew0142	NWMN_RS11255	(+)	2160049	2159825	-1	E	225	74	ATG	1	GGAGA	7	2	1	2	-	2	4.31	8230.27	-0.16		sulfurtransferase TusA family protein	Posttranslational modification, protein turnover, chaperones	Belongs to the sulfur carrier protein TusA family	500	6	246	MIHELGTVGMVCPFPLIEAQKKMATLQSGDELKIDFDCTQATEAIPNWAAENGYPVTNYEQIDNASWTITIQKV
sORFSaNew0068	NWMN_RS06090	(+)	1178000	1178224	2	E	225	74	TTG	1	-	-	-	-	19	NWMN_RS06085 (+1)	2	9.3	8611.75	-0.54		hypothetical protein	-		418	0	250	[M/L]LIQERGLKMTELNNIINSLQSLFESESGYKISKNSGVPYQTVQDLRNGKTKLEDARFRTIIKLYSYYVSLKEH
sORFSaNew0118	NWMN_RS09360	(+)	1864975	1864751	-1	E	225	74	ATG	1	GGAGG	5	1	1	1	-	3	4.91	8972.96	-0.77		hypothetical protein	-		500	7	44	MDYAHLNLEHFFARNDDLDVIRDRADFVMINNFTNEMMYRDGQIEGTIDLNQYYYKNRSNAASFIMMDYKKETK
sORFSaNew0060	NWMN_RS05600	(+)	1104047	1103817	-3	E	231	76	ATG	1	GGAGG	8	1	1	1	-	1	4.52	8995.89	-0.69		hypothetical protein	-		86	0	55	MEFNDFQNFFGELSNQAEKEFGGDSDFFRDRINKLKEDAPENVSYEIIYSIALYESLKAQQDMKILNTVKYLLNRD
sORFSaNew0129	NWMN_RS10390	(+)	2017609	2017839	1	E	231	76	ATG	1	GGAGG	8	1	1	1	-	1	4.43	8996.88	-0.69		hypothetical protein	-		86	0	52	MEFNDFQNFFGELSNQAEKEFGGDSDFFRDRINKLKEDAPENVSYEIIYSIALYESLKAQQDMKILNTVKYLLDRD
sORFSaNew0105	NWMN_RS08060	(+)	1599954	1599724	-2	E	231	76	ATG	1	GGTGT	4	3	1	3	NWMN_RS08055 (-3);NWMN_RS08065 (-1)	3	4.25	8759.59	-0.98		exodeoxyribonuclease VII small subunit	Replication, recombination and repair	exodeoxyribonuclease 7 small subunit	499	7	256	MTKETQSFEEMMQELEQIVQKLDNETVSLEESLDLYQRGMKLSAACDTTLKNAEKKVNDLIKEEAEDVKNDESTDE
sORFSaNew0033	NWMN_RS04225	(+)	840997	841230	1	E	234	77	ATG	1	GGAGG	7	1	1	1	-	1	7.81	8399.15	1.18	secG	preprotein translocase subunit SecG	Intracellular trafficking, secretion, and vesicular transport	Preprotein translocase subunit SecG	499	35	1125	MHTFLIVLLIIDCIALITVVLLQEGKSSGLSGAISGGAEQLFGKQKQRGVDLFLNRLTIILSILFFVLMICISYLGM
sORFSaNew0084	NWMN_RS06815	(+)	1338596	1338829	2	E	234	77	ATG	1	GGAGT	7	2	1	2	-	1	4.76	8778.62	-0.54	hfq	RNA chaperone Hfq	Translation, ribosomal structure and biogenesis	RNA-binding protein Hfq	500	7	117	MIANENIQDKALENFKANQTEVTVFFLNGFQMKGVIEEYDKYVVSLNSQGKQHLIYKHAISTYTVETEGQASTESEE
sORFSaNew0053	NWMN_RS05330	(+)	1057289	1057056	-3	E	234	77	ATG	1	GGAGC	7	2	1	2	-	2	4.38	9196.16	-0.54	nrdH	glutaredoxin-like protein NrdH	Posttranslational modification, protein turnover, chaperones	Glutaredoxin	500	0	75	MSEIIVYTQNDCPPCTFVKNYLNEHHIDFEERNINNQQYRNEMIDFDAFSTPFILLNGNPMYHVDLDEINKVLNIQD
sORFSaNew0067	NWMN_RS06075	(+)	1175788	1175555	-1	E	234	77	ATG	1	GGAGG	7	1	1	1	-	2	4.26	8898.79	-0.05		hypothetical protein			415	0	118	MVFNDWEINVVYSGEHEVVTNEKSLFVIDEFYDVAIAIYYLDGKLKVAHVNYGSDFTIDVANKVFELNIQNPNVDEH
sORFSaNew0158	NWMN_RS12545	(+)	2395653	2395420	-2	E	234	77	ATG	1	GGAGG	10	1	1	1	-	2	4.45	8871.04	-0.17	moaD	molybdopterin converting factor subunit 1	Coenzyme transport and metabolism	molybdopterin synthase sulfur carrier subunit	500	5	184	MKVLYFAEIKDILQKAQEDIVLEQALTVQQFEDLLFERYPQINNKKFQVAVNEEFVQKSDFIQPNDTVALIPPVSGG
sORFSaNew0078	NWMN_RS06445	(+)	1251502	1251735	1	E	234	77	GTG	1	GGAGG	9	1	1	1	-	3	3.94	8517.27	-0.35		acyl carrier protein	Lipid transport and metabolism	Carrier of the growing fatty acid chain in fatty acid biosynthesis	496	159	16438	[M/V]ENFDKVKDIIVDRLGVDADKVTEDASFKDDLGADSLDIAELVMELEDEFGTEIPDEEAEKINTVGDAVKFINSLEK
sORFSaNew0037	NWMN_RS04340	(+)	861226	860990	-1	E	237	78	ATG	1	GGAGT	8	2	1	2	NWMN_RS04335 (+3)	1	4.5	9344.34	-0.53		hypothetical protein	-		500	6	240	MDNHNQCNYVNPQNVSLDWECFIISKSEMLLDGVPNELINTWLDKDIITPFSIRNDEINFKTKDIWDALIHHNWYYSN
sORFSaNew0043	NWMN_RS04580	(+)	897528	897764	3	E	237	78	ATG	1	GGTGA	3	3	1	3	-	1	3.94	8656.67	0.09		YuzB family protein	Function unknown	Belongs to the UPF0349 family	499	7	213	MNPIVEFCLSNMAKGGDYVFNQLENDPDVDVLEYGCLTHCGICSAGLYALVNGDIVEGDSPEELLQNIYAHIKETWIF
sORFSaNew0041	NWMN_RS04555	(+)	893751	893987	3	E	237	78	ATG	1	GGAGA	8	2	1	2	NWMN_RS04560 (+2)	2	3.93	9063.1	-0.16	dltC	D-alanine--poly(phosphoribitol) ligase subunit 2	Lipid transport and metabolism	D-alanine--poly(phosphoribitol) ligase subunit 2	499	100	2314	MEFREQVLNLLAEVAENDIVKENPDVEIFEEGIIDSFQTVGLLLEIQNKLDIEVSIMDFDRDEWATPNKIVEALEELR
sORFSaNew0131	NWMN_RS10400	(+)	2019403	2019639	1	E	237	78	TTG	1	GGTGG	8	2	1	2	-	3	5.54	8750.75	-0.35		hypothetical protein			26	2	783	[M/L]KTNYNFSINVRNAGKFEETPCEFVDGSKGVRLAYENGLVVTIHVNGNNIDIRSSHLLILVDENPLTFDVDMNTKNPK
sORFSaNew0149	NWMN_RS12085	(+)	2324639	2324400	-3	E	240	79	ATG	1	GGAGG	6	1	1	1	-	2	10.02	9222.91	0.51		DUF2273 domain-containing protein	Function unknown	Small integral membrane protein (DUF2273)	500	6	8895	MANNHNQNGQDSTQQVINFLKVFKWRIVGFLAFLLIAILFLTLGFWKTVLIIVLCLIGVGIGYMKDRKQDFMNFLNRWS
sORFSaNew0092	NWMN_RS07075	(+)	1376149	1376388	1	E	240	79	TTG	1	-	-	-	-	19	-	3	8.9	9185.24	-1.3		DUF896 domain-containing protein	Function unknown	UPF0291 protein	500	6	386	[M/L]SNSDLNIERINELAKKKKEVGLTQEEAKEQTALRKAYLESFRKGFKQQIENTKVIDPEGNDVTPEKIKEIQQKRDNKN
sORFSaNew0008	NWMN_RS01235	(+)	279745	279987	1	E	243	80	ATG	1	GGAGA	10	2	1	2	NWMN_RS01230 (+3)	1	4.48	9120.45	0.21	esaB	type VII secretion protein EsaB	Function unknown	WXG100 protein secretion system (Wss), protein YukD	500	6	1	MNQHVKVTFDFTNYNYGTYDLAVPAYLPIKNLIALVLDSLDISIFDVNTQIKVMTKGQLLVENDRLIDYQIADGDILKLL
sORFSaNew0042	NWMN_RS04565	(+)	895664	895422	-3	E	243	80	ATG	1	GGAGA	8	2	1	2	-	3	4.36	8740.9	0.09		NifU family protein	Posttranslational modification, protein turnover, chaperones	NifU-like domain	499	117	1071	MPTEDTTMFDQVAEVIERLRPFLLRDGGDCSLIDVEDGIVKLQLHGACGTCPSSTITLKAGIERALHEEVPGVIEVEQVF
sORFSaNew0093	NWMN_RS07085	(+)	1378775	1379017	2	E	243	80	ATG	1	GGTGA	4	3	1	3	NWMN_RS07090 (+3)	5	10.14	9319.49	-0.03		YneF family protein	Function unknown	UPF0154 protein	500	15	3743	MATWLAIIFIVAALILGLIGGFLLARKYMMDYLKKNPPINEEMLRMMMMQMGQKPSQKKINQMMTMMNKNMDQNMKSAKK
sORFSaNew0022	NWMN_RS02030	(+)	409240	409482	1	E	243	80	ATG	1	GGAGG	9	1	1	1	-	9	11	9309.84	-0.78	rpsR	30S ribosomal protein S18	Translation, ribosomal structure and biogenesis	30S ribosomal protein S18	500	156	6440	MAGGPRRGGRRRKKVCYFTANGITHIDYKDTELLKRFISERGKILPRRVTGTSAKYQRMLTTAIKRSRHMALLPYVKEEQ
sORFSaNew0001	NWMN_RS00015	(+)	3677	3922	2	E	246	81	GTG	1	-	-	-	-	19	NWMN_RS00020 (+1)	2	4.63	9105.24	-0.17	yaaA	S4 domain-containing protein YaaA	Function unknown	S4 domain	499	9	933	[M/V]IILVQEVVVEGDINLGQFLKTEGIIESGGQAKWFLQDVEVLINGVRETRRGKKLEHQDRIDIPELPEDAGSFLIIHQGEQ
sORFSaNew0013	NWMN_RS01605	(+)	335141	335389	2	E	249	82	ATG	1	GGAGG	9	1	1	1	NWMN_RS01600 (+1);NWMN_RS01610 (+3)	1	4.21	9183.96	-0.64		DUF1024 family protein	Function unknown	Protein of unknown function (DUF1024)	280	0	0	MNNREQIEQSVISASAYNGNDTEGLLKEIEDVYKKAQAFDEILEGMTNAIQHSVKEGIELDEAVGIMTGQVVYKYEEAQEND
sORFSaNew0062	NWMN_RS05710	(+)	1113356	1113604	2	E	249	82	ATG	1	GGAGG	9	1	1	1	NWMN_RS05705 (+1);NWMN_RS05715 (+3)	1	4.21	9183.96	-0.64		DUF1024 family protein	Function unknown	Protein of unknown function (DUF1024)	280	0	0	MNNREQIEQSVISASAYNGNDTEGLLKEIEDVYKKAQAFDEILEGMTNAIQHSVKEGIELDEAVGIMTGQVVYKYEEAQEND
sORFSaNew0126	NWMN_RS10285	(+)	2008771	2008523	-1	E	249	82	ATG	1	GGAGG	9	1	1	1	NWMN_RS10280 (-2);NWMN_RS10290 (-3)	1	4.21	9183.96	-0.64		DUF1024 family protein	Function unknown	Protein of unknown function (DUF1024)	279	0	0	MNNREQIEQSVISASAYNGNDTEGLLKEIEDVYKKAQAFDEILEGMTNAIQHSVKEGIELDEAVGIMTGQVVYKYEEAQEND
sORFSaNew0087	NWMN_RS06890	(+)	1349378	1349626	2	E	249	82	TTG	1	AGAGG	9	2	1	2	-	2	5.02	9488.69	-0.37		hypothetical protein	-		219	1	19	[M/L]LILKIKEINDKSVTYKYFPNNDENIKPGIIQMDIDSLEVINAEKSSLEKNTRDNYFIHAIDRIYINTSKGLFPESELVAWG
sORFSaNew0103	NWMN_RS07855	(+)	1560575	1560823	2	E	249	82	TTG	1	GGAGG	8	1	1	1	-	2	3.48	8822.53	-0.12		ferredoxin	Energy production and conversion	Ferredoxin	500	128	97	[M/L]AKYTIVDMDTCIACGACGAAAPDIYDYDDEGIAFVILDDNQGTAEVPEELYEDMEDAIDGCPTDSIKIADESFDGDALKFE
sORFSaNew0138	NWMN_RS10975	(+)	2117523	2117272	-2	E	252	83	ATG	1	GGAGG	9	1	1	1	NWMN_RS10970 (-3)	1	4.24	9349.11	-0.7		DUF1024 family protein	Function unknown	Protein of unknown function (DUF1024)	281	0	14	MNNREQIEQSVISASAYNGNDTEGLLKEIEDVYKKAQAFDEILEGMTNAIQHSVKEGVELDEAVGIMAGQVVYKYEEEQENEH
sORFSaNew0161	NWMN_RS13265	(+)	2535530	2535279	-3	E	252	83	ATG	1	AGAGG	9	2	1	2	NWMN_RS13260 (-2)	1	4.55	9433.51	-0.55		type II toxin-antitoxin system Phd/YefM family antitoxin	Cell cycle control, cell division, chromosome partitioning	Antitoxin component of a toxin-antitoxin (TA) module	467	2	64	MIIKNYSYARQNLKALMTKVNDDSDMVTVTSTDDKNVVIMSESDYNSMMETLYLQQNPNNAEHLAQSIADLERGKTITKDIDV
sORFSaNew0100	NWMN_RS07555	(+)	1473891	1473640	-2	E	252	83	ATG	1	GGAGG	7	1	1	1	-	4	4.65	9406.52	-0.31		NifU N-terminal domain-containing protein	Energy production and conversion	Scaffold protein Nfu/NifU N terminal	498	7	641	MKIISISETPNHNTMKITLSESREGMTSDTYTKVDDSQPAFINDILKVEGVKSIFHVMDFISVDKENDANWETVLPKVEAVFE
sORFSaNew0109	NWMN_RS08380	(+)	1656905	1657156	2	E	252	83	ATG	1	GGAGG	8	1	1	1	-	6	10.5	9021.33	-0.61		30S ribosomal protein S20	Translation, ribosomal structure and biogenesis	Binds directly to 16S ribosomal RNA	498	6	4430	MANIKSAIKRVKTTEKAEARNISQKSAMRTAVKNAKTAVSNNADNKNELVSLAVKLVDKAAQSNLIHSNKADRIKSQLMTANK
sORFSaNew0143	NWMN_RS11320	(+)	2172937	2173191	1	E	255	84	ATG	1	GGAGG	7	1	1	1	NWMN_RS11315 (+2)	2	5.09	9620.91	-0.11		ACT domain-containing protein	Amino acid transport and metabolism	acetolactate synthase activity	500	6	15	MTRILKLQVADQVSTLNRITSAFVRLQYNIDTLHVTHSEQPGISNMEIQVDIQDDTSLHILIKKLKQQINVLTVECYDLVDNEA
sORFSaNew0147	NWMN_RS11695	(+)	2240515	2240261	-1	E	255	84	ATG	1	GGAGC	8	2	1	2	-	3	8.02	9722.79	-0.81		type B 50S ribosomal protein L31	Translation, ribosomal structure and biogenesis	Ribosomal protein L31	498	125	7242	MKQGIHPEYHQVIFLDTTTNFKFLSGSTKTSSEMMEWEDGKEYPVIRLDISSDSHPFYTGRQKFAAADGRVERFNKKFGLKSNN
sORFSaNew0164	NWMN_RS13575	(+)	2592388	2592131	-1	E	258	85	ATG	1	GGAGG	6	1	1	1	NWMN_RS13570 (-3)	2	4.38	9774.62	-0.81		type II toxin-antitoxin system Phd/YefM family antitoxin	Cell cycle control, cell division, chromosome partitioning	Antitoxin component of a toxin-antitoxin (TA) module	419	2	241	MIITSPTEARKDFYQLLKNVNNNHEPIYISGNNAENNAVIIGLEDWKSIQETIYLESTGTMDKVREREKDNSGTTNIDDIDWDNL
sORFSaNew0119	NWMN_RS09450	(+)	1879850	1880107	2	E	258	85	ATG	1	GGAGG	8	1	1	1	NWMN_RS09455 (-2)	2	9.97	9966.63	-0.53	yidD	membrane protein insertion efficiency factor YidD	Function unknown	membrane protein insertion efficiency factor YidD	500	7	164	MKKIFLAMIHFYQRFISPLTPPTCRFYPTCSEYTREAIQYHGAFKGLYLGIRRILKCHPLHKGGFDPVPLKKDKSASKHSHKHNH
sORFSaNew0114	NWMN_RS08640	(+)	1709395	1709135	-1	E	261	86	ATG	1	AGAGG	10	2	1	2	-	1	9.77	9671.27	0.1	yajC	preprotein translocase subunit YajC	Intracellular trafficking, secretion, and vesicular transport	Preprotein translocase subunit YajC	500	5	7706	MQFSLLIYIVVIFAVMYFLMIRPQQKRAKQHRELINNIQSGQRITTIGGIKGTVKAVDETTVVITVNGHGTELTFEKPAIKQVDPS
sORFSaNew0002	NWMN_RS00165	(+)	38234	37974	-3	E	261	86	ATG	1	GGAGG	7	1	1	1	NWMN_RS00160 (-2)	3	5.4	9641.11	-0.29	cstR	persulfide-sensing transcriptional repressor CstR	Function unknown	Metal-sensitive transcriptional repressor	309	2	31	MNYDKKMINRINRIQGQLNGIIKMMEEGKDCKDVITQISASKSSLQRLMGIIISENLIECVKAAADDEESSQELINEAVNLLVKSK
sORFSaNew0111	NWMN_RS08535	(+)	1681995	1681735	-2	E	261	86	ATG	1	GGAGT	7	2	1	2	-	3	4.75	10303.4	-0.88		IreB family regulatory phosphoprotein	Function unknown	Belongs to the UPF0297 family	500	7	484	MENFDKTMKFDYEELPTQDVRDVLNNVYRTLDERGYNAVNQIVGYLLSGDPAYIPRQNEARNQIRHIDRDVIMEELVSYYLKEQNK
sORFSaNew0148	NWMN_RS12015	(+)	2310239	2310499	2	E	261	86	ATG	1	-	-	-	-	19	-	5	6.07	10006.2	-0.77		hypothetical protein	-		500	27	274	MAMTVKKDNNEVRIQWRVADIKIPTSEIKNITQDQDIHAVPKLDSKDVSRIGSTFGKTNRVIIDTEDHEYIIYTQNDQKVYNELTK
sORFSaNew0023	NWMN_RS02065	(+)	414134	413871	-3	E	264	87	ATG	1	CGAGG	10	2	1	2	-	2	5.53	10789	-1.06		helix-turn-helix transcriptional regulator	Transcription	sequence-specific DNA binding	499	6	381	MNMHILYNLRTKHNLEIDELAQQLNEKYGTKYEAHQIWEWENHHHEPKFKDAMHLADFFDAPYEMFLESKVKEYQKHLEEVDIRMDK
sORFSaNew0153	NWMN_RS12380	(+)	2371014	2370751	-2	E	264	87	GTG	1	GGAGG	8	1	1	1	-	4	9.76	10142.6	-0.67	rpsQ	30S ribosomal protein S17	Translation, ribosomal structure and biogenesis	30S ribosomal protein S17	500	164	4787	[M/V]SERNDRKVYVGKVVSDKMDKTITVLVETYKTHKLYGKRVKYSKKYKTHDENNSAKLGDIVKIQETRPLSATKRFRLVEIVEESVII
sORFSaNew0030	NWMN_RS02680	(+)	533882	534145	2	E	264	87	ATG	1	GGAGA	7	2	1	2	NWMN_RS02675 (+3)	5	9.69	9856.31	-0.48		RNA-binding S4 domain-containing protein	Translation, ribosomal structure and biogenesis	COG1188 Ribosome-associated heat shock protein (S4 paralog)	500	6	749	MRLDKYLKVSRLIKRRTLAKEVSDQGRITINGNVAKAGSDVKVEDVLTIRFGQKLVTVKVTALNEHASKDNAKGMYEIIEERRLEEA
sORFSaNew0050	NWMN_RS05240	(+)	1038396	1038659	3	E	264	87	ATG	1	GGAGG	10	1	1	1	NWMN_RS05235 (+1)	5	4.71	9921.1	-0.3	purS	phosphoribosylformylglycinamidine synthase subunit PurS	Nucleotide transport and metabolism	phosphoribosylformylglycinamidine synthase	500	8	1152	MKTIELHITLQPQVLDTQGQTLTRAVHDLGYAQVNDIRVGKVLYMTVDEVSDEKVHNIITTLSEKLFANTVIEEYSYKVLDDEKENA
sORFSaNew0066	NWMN_RS05950	(+)	1156675	1156941	1	E	267	88	ATG	1	GGAGA	8	2	1	2	-	1	8.04	10280.7	-0.66	zapA	cell division protein ZapA	Cell cycle control, cell division, chromosome partitioning	cell division protein ZapA	500	6	77	MTQFKNKVNVSINDQLFTIVGEDNPEHIRYVAHLVDDKIKELGYKAAGLDTSRKAILTAVNIMHEKVLLEEENRRLKQQIHKLQQREQ
sORFSaNew0163	NWMN_RS13570	(+)	2592131	2591865	-3	E	267	88	ATG	1	-	-	-	-	19	NWMN_RS13575 (-1)	2	9.63	10648.1	-0.89		Txe/YoeB family addiction module toxin	Function unknown	ParE toxin of type II toxin-antitoxin system, parDE	404	2	62	MSNYTVKIKNSAKSDLKKIKHSYLKKSFLEIVETLKNDPYKITQSFEKLEPKYLERYSRRINHQHRVVYTVDDRNKEVLILSAWSHYD
sORFSaNew0040	NWMN_RS04515	(+)	888182	887916	-3	E	267	88	ATG	1	GGAGT	9	2	1	2	-	3	4.45	10181.2	-0.37		DUF3055 domain-containing protein	Function unknown	Protein of unknown function (DUF3055)	500	6	65	MIDMYLYDDNEESQVQFVGFVGEHSRYDLMLVHTNRHYGKTLVLNMQTNKFGIIGTDDLKEEGYIAHILGVNAEEGDEITEYLNEVIH
sORFSaNew0052	NWMN_RS05320	(+)	1054832	1055098	2	E	267	88	ATG	1	GGAGA	9	2	1	2	-	3	4.5	9495.62	-0.18		phosphocarrier protein HPr	Carbohydrate transport and metabolism	Phosphocarrier protein HPr	500	160	9657	MEQNSYVIIDETGIHARPATMLVQTASKFDSDIQLEYNGKKVNLKSIMGVMSLGVGKDAEITIYADGSDESDAIQAISDVLSKEGLTK
sORFSaNew0160	NWMN_RS13260	(+)	2535279	2535013	-2	E	267	88	ATG	1	-	-	-	-	19	NWMN_RS13265 (-3)	4	9.49	10437.8	-0.86		Txe/YoeB family addiction module toxin	Function unknown	YoeB-like toxin of bacterial type II toxin-antitoxin system	459	5	43	MARLNITFSPQAFEDYKYFQQNDKKMVKKINELLKSIDRNGALEGIGKPEKLKSNLTGYYSRRINHEHRLVYTVDDNHIKIASCKYHY
sORFSaNew0081	NWMN_RS06665	(+)	1301408	1301677	2	E	270	89	ATG	1	GGAGG	9	1	1	1	-	1	10.5	10608.1	-0.9	rpsO	30S ribosomal protein S15	Translation, ribosomal structure and biogenesis	Forms an intersubunit bridge (bridge B4) with the 23S rRNA of the 50S subunit in the ribosome	500	126	11042	MAISQERKNEIIKEYRVHETDTGSPEVQIAVLTAEINAVNEHLRTHKKDHHSRRGLLKMVGRRRHLLNYLRSKDIQRYRELIKSLGIRR
sORFSaNew0097	NWMN_RS07405	(+)	1446714	1446983	3	E	270	89	ATG	1	TGAGG	8	2	1	2	-	1	4.93	10160.2	-0.27		acylphosphatase	Energy production and conversion	Belongs to the acylphosphatase family	500	0	654	MRHIHLQVFGRVQGVGFRYFTQRIAMNYNIVGTVQNVDDYVEIYAQGDDADIERFIQGVIEGASPASNVTSHQLEELELNQKLSDFRSI
sORFSaNew0028	NWMN_RS02430	(+)	482732	482463	-3	E	270	89	ATG	1	-	-	-	-	19	-	3	10.4	9998.7	-0.04		hypothetical protein	-		499	0	343	MAKRSKSQRLSSLLNVAGFIVDGYNGYKYHAKNKKLVYLSLGLSTVGTVLDFYISIKSPRKFKKAVAVVTLITNGARLFTSIRKVKHEY
sORFSaNew0102	NWMN_RS07785	(+)	1548720	1548448	-2	E	273	90	ATG	1	GGAGG	10	1	1	1	-	9	9.52	9625.89	-0.47		HU family DNA-binding protein	Replication, recombination and repair	DNA-binding protein HU	500	165	27177	MNKTDLINAVAEQADLTKKEAGSAVDAVFESIQNSLAKGEKVQLIGFGNFEVRERAARKGRNPQTGKEIDIPASKVPAFKAGKALKDAVK
sORFSaNew0055	NWMN_RS05400	(+)	1070171	1070446	2	E	276	91	ATG	1	GGAGG	8	1	1	1	-	1	5.16	10691.8	-0.8		UPF0223 family protein	Function unknown	Belongs to the UPF0223 family	499	0	184	MEYEYPIDLDWSNEEMISVINFFNHVEKYYESGVTAGDFMGAYKRFKEIVPAKAEEKQIFNTFEKSSGYNSYKAVQDVKTHSEEQRVTAKK
sORFSaNew0057	NWMN_RS05475	(+)	1083150	1083425	3	E	276	91	ATG	1	AGAGG	11	2	1	2	-	1	5.3	10355.1	-0.12		YlaN family protein	Function unknown	Belongs to the UPF0358 family	500	6	736	MAKQATMKNAALKQLTKDADEILHLIKVQLDNLTLPSCPLYEEVLDTQMFGLQKEVDFAVKLGLVDREDGKQIMLRLEKELSKLHEAFTLV
sORFSaNew0133	NWMN_RS10455	(+)	2027320	2027595	1	E	276	91	ATG	1	AGAGG	11	2	1	2	-	1	10.05	10321.8	-0.77		YtxH domain-containing protein	Function unknown	gas vesicle protein	500	6	1447	MENKFVPGILIGAVIGGAISLADKSTRQALVQSVKDAKNGNRTRKPSKVSKIKDEVLYWKDVVEEIRRNNPELERSLKDAKETFVNRKNQR
sORFSaNew0173	NWMN_RS14285	(+)	2735184	2735459	3	E	276	91	ATG	1	GGAGG	8	1	1	1	-	1	5.43	10712.1	-0.92		hypothetical protein	-		500	6	95	MTKETDNKKTVATSDNKDTQQQNQPEEDERQGLNGYRKTDLDLEIEQELREMMKTGENETKNDYKKFKVFSLISTLVIVILAIIRFVHKMM
sORFSaNew0079	NWMN_RS06475	(+)	1259692	1259967	1	E	276	91	ATG	1	GGAGA	8	2	1	2	-	3	9.93	10234.7	-0.61	rpsP	30S ribosomal protein S16	Translation, ribosomal structure and biogenesis	Belongs to the bacterial ribosomal protein bS16 family	500	24	3828	MAVKIRLTRLGSKRNPFYRIVVADARSPRDGRIIEQIGTYNPTSANAPEIKVDEALALKWLNDGAKPTDTVHNILSKEGIMKKFDEQKKAK
sORFSaNew0156	NWMN_RS12415	(+)	2374219	2373944	-1	E	276	91	ATG	1	GGAGG	10	1	1	1	NWMN_RS12420 (-2)	7	9.84	10605.2	-0.71	rplW	50S ribosomal protein L23	Translation, ribosomal structure and biogenesis	50S ribosomal protein L23	500	138	7217	MEARDILKRPVITEKSSEAMAEDKYTFDVDTRVNKTQVKMAVEEIFNVKVASVNIMNYKPKKKRMGRYQGYTNKRRKAIVTLKEGSIDLFN
sORFSaNew0172	NWMN_RS14270	(+)	2732539	2732261	-1	E	279	92	ATG	1	GGAGA	9	2	1	2	-	1	4.58	9798.62	-0.56		TIGR04197 family type VII secretion effector	-		499	6	13	MMSTVQSDIFKTNSASSSIKSAVETCNNVSKPDKDESTTVSGNNNAHSVIDDLMSKNQSVAEAIRTASDNIQKVGEAFDQTDVMIGNEIGKN
sORFSaNew0006	NWMN_RS01015	(+)	235323	235601	3	E	279	92	ATG	1	GGAGG	8	1	1	1	-	2	5.79	10178.7	-0.11		PTS sugar transporter subunit IIB	Carbohydrate transport and metabolism	PTS system, Lactose/Cellobiose specific IIB subunit	496	8	3	MKQVLVACGAGIATSTVVNNAIEEMAKEHNIKVDIKQIKITEVGPYEDTADLLVTTAMTKKEYKFPVINARNFLTGIGIEETKQQILTELQK
sORFSaNew0155	NWMN_RS12405	(+)	2373011	2372733	-3	E	279	92	ATG	1	GGAGG	7	1	1	1	-	5	9.99	10615.1	-0.75	rpsS	30S ribosomal protein S19	Translation, ribosomal structure and biogenesis	30S ribosomal protein S19	500	160	7079	MARSIKKGPFVDEHLMKKVEAQEGSEKKQVIKTWSRRSTIFPNFIGHTFAVYDGRKHVPVYVTEDMVGHKLGEFAPTRTFKGHVADDKKTRR
sORFSaNew0165	NWMN_RS13690	(+)	2613223	2613504	1	E	282	93	GTG	1	GGAGG	8	1	1	1	NWMN_RS13695 (+2)	5	8.17	11140.5	-0.72		single-stranded DNA-binding protein	Function unknown	Domain of unknown function (DUF1413)	500	6	103	[M/V]TYHERVLALRAESKRTAFDFRFEDLFSKEEWLSMSLAERQKAEKAFRHEVKNMDDVRMPFSSVHDAQVKLYNVVYSYNGIKRNFKQVENEGF
sORFSaNew0017	NWMN_RS01840	(+)	373905	373621	-2	E	285	94	ATG	1	GGAGC	9	2	1	2	-	3	4.4	10397.9	0.01		PTS sugar transporter subunit IIB	Carbohydrate transport and metabolism	PTS system, Lactose/Cellobiose specific IIB subunit	499	22	5	MKILVVCGHGLGSSFMVEMNAQEALRQLNAPSDIEVEHSDIMTASPEMADLFICGRDLAENAERLGDVLVLDNILDKAELQQKLSEKLQQLNMI
sORFSaNew0080	NWMN_RS06635	(+)	1295765	1296049	2	E	285	94	ATG	1	GGAGT	9	2	1	2	NWMN_RS06640 (+1)	3	9.68	11040	-0.71		YlxR family protein	Transcription	nucleic-acid-binding protein implicated in transcription termination	500	20	372	MKKKKIPMRKCILSNEMHPKKDMIRVVVNKEGEIFADVTGKKQGRGAYVSKDVAMVEKAQQKEILEKYFKASKEQLDPVYKEIIRLIYREEIPK
sORFSaNew0035	NWMN_RS04315	(+)	859127	858843	-3	E	285	94	TTG	1	GGAGG	9	1	1	1	-	4	4.64	11190.3	-0.65		hypothetical protein	-		498	0	148	[M/L]NELTKEQKYTIAKFYKLYIERSNKGETETVANFFGDAKDARENYFCDRDYQDFLTNCQILIQNKYLTGEVLDDNIYNISILNKTFIEFEQNFG
sORFSaNew0140	NWMN_RS11180	(+)	2146383	2146099	-2	E	285	94	ATG	1	GGAGG	7	1	1	1	-	5	4.92	10415.7	-0.44	groES	co-chaperone GroES	Posttranslational modification, protein turnover, chaperones	co-chaperone GroES	500	7	372	MLKPIGNRVIIEKKEQEQTTKSGIVLTDSAKEKSNEGVIVAVGTGRLLNDGTRVTPEVKEGDRVVFQQYAGTEVKRDNETYLVLNEEDILAVIE
sORFSaNew0168	NWMN_RS13910	(+)	2663139	2663423	3	E	285	94	ATG	1	GGAGT	8	2	1	2	-	5	4.8	10547.6	-0.56		N-acetyltransferase	Function unknown	GCN5-related N-acetyl-transferase	500	6	270	MSNLEIKQGENKFYIGDDENNALAEITYRFVDNNEINIDHTGVSDELGGQGVGKKLLKAVVEHARENNLKIIASCSFAKHMLEKEDSYQDVYLG
sORFSaNew0115	NWMN_RS08675	(+)	1715654	1715370	-3	E	285	94	ATG	1	TGAGG	9	2	1	2	-	7	10.16	10314.6	-0.69	rpmA	50S ribosomal protein L27	Translation, ribosomal structure and biogenesis	Belongs to the bacterial ribosomal protein bL27 family	500	165	3994	MLKLNLQFFASKKGVSSTKNGRDSESKRLGAKRADGQFVTGGSILYRQRGTKIYPGENVGRGGDDTLFAKIDGVVKFERKGRDKKQVSVYAVAE
sORFSaNew0048	NWMN_RS05070	(+)	1003696	1003983	1	E	288	95	ATG	1	AGAGG	6	2	1	2	-	3	4.64	11193.5	-0.5		hypothetical protein			226	0	82	MEKGIFNYDNANVLKLDTNQLNENIKVIDDIFKNYEQIEPTIEVENGNTKLKLNGYFIASIISPLNLNKLNNLYVEEEFYHTYNELIVKYTEVKE
sORFSaNew0064	NWMN_RS05780	(+)	1121743	1122030	1	E	288	95	ATG	1	GGAGT	6	2	1	2	-	3	5.22	10921.4	-0.51		hypothetical protein			135	2	0	MPEIIGIVKVDFTDLEDNRHVYMKGHVYPRKGYDPTDERIKALASVENKRNEQMIYIVNDKLTKKELVEIASVAGLQVDEKQTKAEIINAFESLE
sORFSaNew0124	NWMN_RS10215	(+)	2000385	2000098	-2	E	288	95	ATG	1	GGAGT	6	2	1	2	-	3	5.22	10921.4	-0.51		hypothetical protein			135	2	0	MPEIIGIVKVDFTDLEDNRHVYMKGHVYPRKGYDPTDERIKALASVENKRNEQMIYIVNDKLTKKELVEIASVAGLQVDEKQTKAEIINAFESLE
sORFSaNew0072	NWMN_RS06230	(+)	1205046	1205336	3	E	291	96	ATG	1	GGAGT	6	2	1	2	-	1	9.05	11251.5	1.1		YggT family protein	Function unknown	YGGT family	500	6	256	MDINVLATIFKFILFVVEIYYFGMIIYFFTSWVPSIRETKVGYFLAKIYEPFLQPFRKVIPPIGIIDISSIAAIIVLVLFQKGLLQIFNWILIQLQ
sORFSaNew0110	NWMN_RS08425	(+)	1664226	1663936	-2	E	291	96	ATG	1	GGAGA	7	2	1	2	-	4	5.57	11047.5	-0.52	yhbY	ribosome assembly RNA-binding protein YhbY	Translation, ribosomal structure and biogenesis	RNA-binding protein	500	6	803	MLTGKQKRYLRSLAHNIDPIFQIGKGGINENMIKQIDDTLENRELIKVHVLQNNFDDKKELAETLSEATHSELVQVIGSMIVIYRESKDNKEIELP
sORFSaNew0121	NWMN_RS10090	(+)	1976822	1976532	-3	E	291	96	ATG	1	TGAGT	3	3	1	3	-	5	5.87	11330.9	-0.52		hypothetical protein	Function unknown	Protein of unknown function (DUF1811)	500	7	81	MSEPELRHEIQLYKEKMRKAEMNGILNEYDVYQSKVIVAESYLVDRKKIEIGKIYKLTDGSNQYFKVERLKGIFAWGFRFNSDEPEEGLPIALLQL
sORFSaNew0146	NWMN_RS11515	(+)	2212869	2212576	-2	E	294	97	ATG	1	GGAGT	7	2	1	2	-	3	5.91	11197.7	-0.55	csoR	copper-sensing transcriptional repressor CsoR	Function unknown	protein conserved in bacteria	500	16	79	MTEQDNAHHSEQIKTNLKSRLNRIEGQVRAINRMIEEDVYCDDVLTQIRATRSALNSVAIKLLEQHMKSCIMNKVNQGAQEEAMEELLVTFQKLIKD
sORFSaNew0007	NWMN_RS01220	(+)	275909	276202	2	E	294	97	ATG	1	GGAGG	9	1	1	1	-	5	4.61	11036.1	-0.77	esxA	WXG100 family type VII secretion effector EsxA	Function unknown	Proteins of 100 residues with WXG	500	36	283	MAMIKMSPEEIRAKSQSYGQGSDQIRQILSDLTRAQGEIAANWEGQAFSRFEEQFQQLSPKVEKFAQLLEEIKQQLNSTADAVQEQDQQLSNNFGLQ
sORFSaNew0083	NWMN_RS06755	(+)	1323479	1323772	2	E	294	97	ATG	1	GGAGT	8	2	1	2	-	7	4.48	11034.6	-0.12		thiamine-binding protein	Function unknown	Thiamine-binding protein	500	6	271	MKDTLMSIQIIPKTPNNDNVIPYVDEAIKIIDESGLHFRVGPLETTVQGNMNECLILIQSLNERMVELECPSIISQVKFYHVPDGITIETLTEKYDE
sORFSaNew0003	NWMN_RS00200	(+)	44229	44525	3	E	297	98	ATG	1	GGAGC	7	2	1	2	-	2	9.13	11138.8	-0.3		TfoX/Sxy family protein	Transcription	TfoX N-terminal domain	207	0	48	MATKKDVHDLFLNHVNSNAVKTRKMMGEYIIYYDGVVIGGLYDNRLLVKATKSAQQKLQDNTLVSPYPGSKEMILILDFTEATNLTDLFKTIKNDLKK
sORFSaNew0038	NWMN_RS04410	(+)	869364	869660	3	E	297	98	ATG	1	-	-	-	-	19	NWMN_RS04405 (+2)	3	5.3	11454.4	-0.12		thioredoxin family protein	Energy production and conversion	Thioredoxin	500	0	26	MNNSLDIKDVTTFYEEDKHLIFGYTPTCGTCKVSERMLDIANEILQLPLLKIDLNFYPQFCKDMQIMSTPILLLMNKDKEVKRIYAFKSVTDLLENLK
sORFSaNew0094	NWMN_RS07130	(+)	1390971	1390675	-2	E	297	98	ATG	1	GGAGG	8	1	1	1	-	3	4.12	11495.6	-0.39		HesB/YadR/YfhF family protein	Function unknown	Belongs to the HesB IscA family	499	6	269	MQIELTDAAVTWFKNELELPENNKVLVFFVRYGGEFQLKQGFSPAFTVEPKEDVDIGYEQQYDDLNVVVAEKDLWYFEDDHIIVNVVDHEDEISYSTK
sORFSaNew0171	NWMN_RS14260	(+)	2731890	2731594	-2	E	297	98	ATG	1	GGAGG	7	1	1	1	NWMN_RS14265 (-3)	5	4.29	11577.9	-0.54		DUF4176 domain-containing protein	Replication, recombination and repair	Domain of unknown function (DUF4176)	500	6	51	METIGSIIYLKEGSQKLMIINRGPIVEIENQKYMFDYSACKYPIGVVEDEIYYFNEENIDSVIFKGYSDQDEVRFQELFENMKQNLDSEIQRGEVTQQ
sORFSaNew0021	NWMN_RS02020	(+)	408368	408664	2	E	297	98	ATG	1	GGAGG	12	1	1	1	-	10	5.07	11595	-0.69		30S ribosomal protein S6	Translation, ribosomal structure and biogenesis	Binds together with S18 to 16S ribosomal RNA	500	7	11793	MRTYEVMYIVRPNIEEDAKKALVERFNGILATEGAEVLEAKDWGKRRLAYEINDFKDGFYNIVRVKSDNNKATDEFQRLAKISDDIIRYMVIREDEDK
sORFSaNew0170	NWMN_RS14220	(+)	2724342	2724043	-2	E	300	99	ATG	1	AGAGT	7	3	1	3	-	2	5.3	11536	-0.45		DUF2316 family protein	Function unknown	Uncharacterized protein conserved in bacteria (DUF2316)	500	0	35	MSLNKEQRRITAEELQAHFEASTLSVQMIAEKLNVTTEDVEKVLAMTAPLGIFSHQLQRFIHLVWDVRDVINDNIKGNGQTPEPYTYLKGEKEDYWFLR
sORFSaNew0010	-	(-)	293247	293546	3	A	300	99	GTG	1	GGAGT	11	2	1	2	-	3	4.35	12186.4	-0.76			Function unknown	Protein of unknown function, DUF600	204	1	3	[M/V]QVFDDLWMDLYDLFEELRNLFKEEGLEPWTSCEFDFTREGKLKVSFDYIDWINSEFGQVGRQNYYKYRKFGILPETEYEINKVKEIEQYIKEQEEAEL
sORFSaNew0032	NWMN_RS03675	(+)	729334	729633	1	E	300	99	ATG	1	GGAGA	8	2	1	2	-	5	5.23	11323.6	-0.45		hypothetical protein	-		500	6	780	MHEQDFRILEGQDITLPELGRELENITGHTIADSTGEIKRVIAHLPNFESDTDTFVATYRLNHQQDFIDATFTALKSDRARLKEVPVHVELISYISKSK
sORFSaNew0065	NWMN_RS05790	(+)	1122368	1122670	2	E	303	100	TTG	1	-	-	-	-	19	NWMN_RS05785 (+3);NWMN_RS05795 (+1)	2	8.73	11710.2	-0.49		hypothetical protein	-		139	2	0	[M/L]RYEDRVVFQLEQVATYNPKTSKKENALITYDAIPCNINPISRARKQLEFGDVKNDVSVLRIKESISHPVSHVLVNGIRYKIVDTRIYRHETSYYIEEVN
sORFSaNew0123	NWMN_RS10205	(+)	1999760	1999458	-3	E	303	100	TTG	1	-	-	-	-	19	NWMN_RS10200 (-2);NWMN_RS10210 (-1)	2	8.73	11710.2	-0.49		hypothetical protein	-		139	2	0	[M/L]RYEDRVVFQLEQVATYNPKTSKKENALITYDAIPCNINPISRARKQLEFGDVKNDVSVLRIKESISHPVSHVLVNGIRYKIVDTRIYRHETSYYIEEVN
sORFSaNew0135	NWMN_RS10600	(+)	2056378	2056076	-1	E	303	100	ATG	1	-	-	-	-	19	-	3	4.61	11518.9	-0.4		hypothetical protein	Function unknown	Trp repressor protein	499	161	337	MQIEKLRGAALDELFDAILTLENREECYQFFDDLCTVNEIQSLSQRLQVAKMIKQGYTYATIEQESGASTATISRVKRSLQWGNDAYTMILDRMNIETNE
sORFSaNew0134	NWMN_RS10570	(+)	2047810	2047508	-1	E	303	100	ATG	1	GGAGG	9	1	1	1	-	5	4.38	11309.5	-0.67	gatC	Asp-tRNA(Asn)/Glu-tRNA(Gln) amidotransferase subunit GatC	Translation, ribosomal structure and biogenesis	aspartyl/glutamyl-tRNA(Asn/Gln) amidotransferase subunit C	500	75	3119	MTKVTREEVEHIANLARLQISPEETEEMANTLESILDFAKQNDSADTEGVEPTYHVLDLQNVLREDKAIKGIPQELALKNAKETEDGQFKVPTIMNEEDL
sORFSaNew0029	NWMN_RS02630	(+)	522874	523176	1	E	303	100	ATG	1	-	-	-	-	19	-	6	4.64	11277.6	-0.51	spoVG	septation regulator SpoVG	Cell cycle control, cell division, chromosome partitioning	Could be involved in septation	500	128	5100	MKVTDVRLRKIQTDGRMKALVSITLDEAFVIHDLRVIEGNSGLFVAMPSKRTPDGEFRDIAHPINSDMRQEIQDAVMKVYDETDEVVPDKNATSEDSEEA
