# Supplementary material for: Towards the characterization of the hidden world of small proteins in Staphylococcus aureus, a proteogenomics approach
Source: PLoS Genet. 2021 Jun 1;17(6):e1009585. doi: 10.1371/journal.pgen.1009585 (PMC8195425; doi:10.1371/journal.pgen.1009585)
Supplement: S6 Table — (XLSX) [file pgen.1009585.s006.xlsx]

## Sheet: SP100
Tab Annotated sORFs differently predicted by PEPPER
		NCBI 2020									PEPPER
name	Locus	start	end	protein sequence	orf length	start site	RBS	spacer	orf class	conservation	start	end	protein sequence	orf length	start site	RBS	spacer	orf class	conservation (aa)
sORFSaNew0001	NWMN_RS00015	3677	3922	[M/V]IILVQEVVVEGDINLGQFLKTEGIIESGGQAKWFLQDVEVLINGVRETRRGKKLEHQDRIDIPELPEDAGSFLIIHQGEQ	246	GTG	-	-	19	540	3686	3922	[M/L]VQEVVVEGDINLGQFLKTEGIIESGGQAKWFLQDVEVLINGVRETRRGKKLEHQDRIDIPELPEDAGSFLIIHQGEQ	237	TTG	GGAGT	7	2	540
sORFSaNew0014	NWMN_RS01640	337157	337330	MIKQILRLLFLLAMYELGKYVTEQVYIMMTANDDVEAPSDFAKLSDQSDLMRAEVSE	174	ATG	-	-	19	54	337238	337330	MMTANDDVEAPSDFAKLSDQSDLMRAEVSE	93	ATG	TGAGC	11	3	71
sORFSaNew0015	NWMN_RS01670	342138	342344	MDFKIKVNVDTGEAIEKLERIKSLYEEIIELQNEKVVVNVTVKNEADLDMVKTSISEENAKNNDFTLF	207	ATG	GGTGG	8	2	33	342126	342344	[M/V]VIDMDFKIKVNVDTGEAIEKLERIKSLYEEIIELQNEKVVVNVTVKNEADLDMVKTSISEENAKNNDFTLF	219	GTG	GGAGA	15	2	33
sORFSaNew0026	NWMN_RS15125	466443	466375	MEFVAKLFKFFKDLLGKFLGNN	69	ATG	-	-	19	489	466461	466375	[M/L]KGAIHMEFVAKLFKFFKDLLGKFLGNN	87	TTG	-	-	19	456
sORFSaNew0029	NWMN_RS02630	522874	523176	MKVTDVRLRKIQTDGRMKALVSITLDEAFVIHDLRVIEGNSGLFVAMPSKRTPDGEFRDIAHPINSDMRQEIQDAVMKVYDETDEVVPDKNATSEDSEEA	303	ATG	-	-	19	485	522850	523176	[M/I]YYRGAHYMKVTDVRLRKIQTDGRMKALVSITLDEAFVIHDLRVIEGNSGLFVAMPSKRTPDGEFRDIAHPINSDMRQEIQDAVMKVYDETDEVVPDKNATSEDSEEA	327	ATA	AGAGA	3	6	455
sORFSaNew0036	NWMN_RS04335	860790	860993	MTFYNFIMGFQNDNTPFGILAEHVSEDKAFPRLEERHQVIRAYVMSNYTDHQLIETTNRAISLYMAN	204	ATG	-	-	19	500	860772	860993	MKGASLMTFYNFIMGFQNDNTPFGILAEHVSEDKAFPRLEERHQVIRAYVMSNYTDHQLIETTNRAISLYMAN	222	ATG	-	-	19	456
sORFSaNew0049	NWMN_RS05090	1007528	1007397	MRYVTMRQFIKRTVKTILVGYVIKFIRNKLSGKSSHPTDNKHN	132	ATG	AGAGA	1	12	298	1007513	1007397	MRQFIKRTVKTILVGYVIKFIRNKLSGKSSHPTDNKHN	117	ATG	TGAGG	9	2	298
sORFSaNew0063	NWMN_RS05730	1114521	1114709	MGCLVVVKEILRLLFLLAMYELGKYVTEQVYIMMTANDDVEAPIYFAKLSDQSDLMRAEVSE	189	ATG	-	-	19	4	1114551	1114709	[M/L]RLLFLLAMYELGKYVTEQVYIMMTANDDVEAPIYFAKLSDQSDLMRAEVSE	159	TTG	GGTGG	11	2	4
sORFSaNew0065	NWMN_RS05790	1122368	1122670	[M/L]RYEDRVVFQLEQVATYNPKTSKKENALITYDAIPCNINPISRARKQLEFGDVKNDVSVLRIKESISHPVSHVLVNGIRYKIVDTRIYRHETSYYIEEVN	303	TTG	-	-	19	12	1122347	1122670	[M/K]RKGCVLLRYEDRVVFQLEQVATYNPKTSKKENALITYDAIPCNINPISRARKQLEFGDVKNDVSVLRIKESISHPVSHVLVNGIRYKIVDTRIYRHETSYYIEEVN	324	AAA	CGAGA	5	9	12
sORFSaNew0068	NWMN_RS06090	1178000	1178224	[M/L]LIQERGLKMTELNNIINSLQSLFESESGYKISKNSGVPYQTVQDLRNGKTKLEDARFRTIIKLYSYYVSLKEH	225	TTG	-	-	19	364	1178045	1178224	[M/I]INSLQSLFESESGYKISKNSGVPYQTVQDLRNGKTKLEDARFRTIIKLYSYYVSLKEH	180	ATT	AGAGT	8	6	386
sORFSaNew0081	NWMN_RS06665	1301408	1301677	MAISQERKNEIIKEYRVHETDTGSPEVQIAVLTAEINAVNEHLRTHKKDHHSRRGLLKMVGRRRHLLNYLRSKDIQRYRELIKSLGIRR	270	ATG	GGAGG	9	1	537	1301402	1301677	[M/L]IMAISQERKNEIIKEYRVHETDTGSPEVQIAVLTAEINAVNEHLRTHKKDHHSRRGLLKMVGRRRHLLNYLRSKDIQRYRELIKSLGIRR	276	TTG	GGAGG	3	1	537
sORFSaNew0088	NWMN_RS06910	1350166	1350303	MILIMLDSQLDGNVTAKELSESFKELVEEFESIEKAKKNSNSKDK	138	ATG	-	-	19	161	1350178	1350303	MLDSQLDGNVTAKELSESFKELVEEFESIEKAKKNSNSKDK	126	ATG	TGAGA	11	3	161
sORFSaNew0092	NWMN_RS07075	1376149	1376388	[M/L]SNSDLNIERINELAKKKKEVGLTQEEAKEQTALRKAYLESFRKGFKQQIENTKVIDPEGNDVTPEKIKEIQQKRDNKN	240	TTG	-	-	19	519	1376164	1376388	[M/L]NIERINELAKKKKEVGLTQEEAKEQTALRKAYLESFRKGFKQQIENTKVIDPEGNDVTPEKIKEIQQKRDNKN	225	TTG	TGAGT	9	3	520
sORFSaNew0095	NWMN_RS07190	1406066	1405881	MPIVNVKLLEGRSDEQLKNLVSEVTDAVEKTTGANRQAIHVVIEEMKPNHYGVAGVRKSDQ	186	ATG	GGAGG	8	1	529	1406069	1405881	MMPIVNVKLLEGRSDEQLKNLVSEVTDAVEKTTGANRQAIHVVIEEMKPNHYGVAGVRKSDQ	189	ATG	GGAGG	5	1	529
sORFSaNew0099	NWMN_RS07510	1467560	1467339	MKNYSFYQFVMTVRGRHDDKGRLAEEIFDDLAFPKHDDDFNILSDYIETHGDFTLPMSVFDDLYEEYTEWLKF	222	ATG	-	-	19	533	1467575	1467339	[M/C]DNELMKNYSFYQFVMTVRGRHDDKGRLAEEIFDDLAFPKHDDDFNILSDYIETHGDFTLPMSVFDDLYEEYTEWLKF	237	TGT	GGTGA	15	9	533
sORFSaNew0101	NWMN_RS07560	1474097	1473903	[M/V]SRILTFSEQNALAKIDDLMNTYCNQCPIKTRLRKLEGKTKAHHFCINECSIGKEIKQLGNELQ	195	GTG	-	-	19	414	1474124	1473903	[M/L]QYFEVIKEVSRILTFSEQNALAKIDDLMNTYCNQCPIKTRLRKLEGKTKAHHFCINECSIGKEIKQLGNELQ	222	TTG	-	-	19	412
sORFSaNew0121	NWMN_RS10090	1976822	1976532	MSEPELRHEIQLYKEKMRKAEMNGILNEYDVYQSKVIVAESYLVDRKKIEIGKIYKLTDGSNQYFKVERLKGIFAWGFRFNSDEPEEGLPIALLQL	291	ATG	TGAGT	3	3	523	1976846	1976532	MEQKKLSEMSEPELRHEIQLYKEKMRKAEMNGILNEYDVYQSKVIVAESYLVDRKKIEIGKIYKLTDGSNQYFKVERLKGIFAWGFRFNSDEPEEGLPIALLQL	315	ATG	AGTGG	8	3	521
sORFSaNew0123	NWMN_RS10205	1999760	1999458	[M/L]RYEDRVVFQLEQVATYNPKTSKKENALITYDAIPCNINPISRARKQLEFGDVKNDVSVLRIKESISHPVSHVLVNGIRYKIVDTRIYRHETSYYIEEVN	303	TTG	-	-	19	12	1999781	1999458	[M/K]RKGCVLLRYEDRVVFQLEQVATYNPKTSKKENALITYDAIPCNINPISRARKQLEFGDVKNDVSVLRIKESISHPVSHVLVNGIRYKIVDTRIYRHETSYYIEEVN	324	AAA	CGAGA	5	9	12
sORFSaNew0125	NWMN_RS10265	2007607	2007419	MGCLVVVKEILRLLFLLAMYELGKYVTEQVYIMMTANDDVEAPIYFAKLSDQSDLMRAEVSE	189	ATG	-	-	19	4	2007577	2007419	[M/L]RLLFLLAMYELGKYVTEQVYIMMTANDDVEAPIYFAKLSDQSDLMRAEVSE	159	TTG	GGTGG	11	2	4
sORFSaNew0132	NWMN_RS10445	2026702	2026502	MTNEEKVLAIREKLNIVNQGLLDPEKYKNANEEELTDIYDFVQSRERLSPSEVTAIADALGQLRHE	201	ATG	AGAGG	14	2	159	2026708	2026502	[M/V]AMTNEEKVLAIREKLNIVNQGLLDPEKYKNANEEELTDIYDFVQSRERLSPSEVTAIADALGQLRHE	207	GTG	AGAGG	8	2	159
sORFSaNew0135	NWMN_RS10600	2056378	2056076	MQIEKLRGAALDELFDAILTLENREECYQFFDDLCTVNEIQSLSQRLQVAKMIKQGYTYATIEQESGASTATISRVKRSLQWGNDAYTMILDRMNIETNE	303	ATG	-	-	19	539	2056339	2056076	[M/L]FDAILTLENREECYQFFDDLCTVNEIQSLSQRLQVAKMIKQGYTYATIEQESGASTATISRVKRSLQWGNDAYTMILDRMNIETNE	264	TTG	CGAGG	16	2	539
sORFSaNew0139	NWMN_RS11100	2130379	2130561	MKITNCKIKRETVIYEVLTSGNQPFTYELPKDLSSHNARKYLEFISQKLDGDKLTKEDSL	183	ATG	-	-	19	95	2130319	2130561	[M/I]NYAYLKKTSISAVFERKFIMKITNCKIKRETVIYEVLTSGNQPFTYELPKDLSSHNARKYLEFISQKLDGDKLTKEDSL	243	ATT	TGTGG	16	6	85
sORFSaNew0154	NWMN_RS12385	2371247	2371038	MKAKEIRDLTTSEIEEQIKSSKEELFNLRFQLATGQLEETARIRTVRKTIARLKTVAREREIEQSKANQ	210	ATG	GGTGG	8	2	539	2371259	2371038	[M/V]VKQMKAKEIRDLTTSEIEEQIKSSKEELFNLRFQLATGQLEETARIRTVRKTIARLKTVAREREIEQSKANQ	222	GTG	TGAGG	6	2	537
sORFSaNew0163	NWMN_RS13570	2592131	2591865	MSNYTVKIKNSAKSDLKKIKHSYLKKSFLEIVETLKNDPYKITQSFEKLEPKYLERYSRRINHQHRVVYTVDDRNKEVLILSAWSHYD	267	ATG	-	-	19	204	2592110	2591865	[M/I]KNSAKSDLKKIKHSYLKKSFLEIVETLKNDPYKITQSFEKLEPKYLERYSRRINHQHRVVYTVDDRNKEVLILSAWSHYD	246	ATT	TGAGC	15	6	204

## Sheet: Tabelle2
Tab Identified sORFs differently annotaed in 2017
Pepper						NCBI
name	orf length	start	start site	RBS	spacer	Locus	orf length	start	start site	RBS	spacer
sORFSaNew0001	237	3686	TTG	GGAGT	7	NWMN_RS00015	246	3677	GTG	-	-
sORFSaNew0007	243	279745	ATG	GGAGA	10	NWMN_RS01235	282	279706	TTG	-	-
sORFSaNew0014	93	337238	ATG	TGAGC	11	NWMN_RS01640	174	337157	ATG	-	-
sORFSaNew0015	219	342126	GTG	GGAGA	15	NWMN_RS01670	207	342138	ATG	GGTGG	8
sORFSaNew0053	117	1007513	ATG	TGAGG	9	NWMN_RS05090	132	1007528	ATG	AGAGA	1
sORFSaNew0070	159	1114551	TTG	GGTGG	11	NWMN_RS05730	189	1114521	ATG	-	-
sORFSaNew0096	126	1350178	ATG	TGAGA	11	NWMN_RS06910	138	1350166	ATG	-	-
sORFSaNew0134	159	2007577	TTG	GGTGG	11	NWMN_RS10265	189	2007607	ATG	-	-
sORFSaNew0151	81	2151231	ATG	GGAGT	7	NWMN_RS11205	135	2151285	ATG	-	-
sORFSaNew0173	246	2592110	ATT	TGAGC	15	NWMN_RS13570	267	2592131	ATG	-	-
sORFSaNew0185	105	2778757	ATG	GGAGT	4	NWMN_RS15010	102	2778754	ATG	GGAGT	7

## Sheet: SP100 Funktion
S5 Table. Annotated sORFs differently predicted by PEPPER
		NCBI 2020									PEPPER
name	Locus	start	end	protein sequence	orf length	start site	RBS1	spacer	orf class	aa conservation in S. aureus 2	start	end	protein sequence	orf length	start site	RBS1	spacer	orf class	aa conservation in S. aureus2	description
sORFSaNew0001	NWMN_RS00015	3677	3922	[M/V]IILVQEVVVEGDINLGQFLKTEGIIESGGQAKWFLQDVEVLINGVRETRRGKKLEHQDRIDIPELPEDAGSFLIIHQGEQ	246	GTG	-	-	19	540	3686	3922	[M/L]VQEVVVEGDINLGQFLKTEGIIESGGQAKWFLQDVEVLINGVRETRRGKKLEHQDRIDIPELPEDAGSFLIIHQGEQ	237	TTG	GGAGT	7	2	540	S4 domain-containing protein YaaA
sORFSaNew0014	NWMN_RS01640	337157	337330	MIKQILRLLFLLAMYELGKYVTEQVYIMMTANDDVEAPSDFAKLSDQSDLMRAEVSE	174	ATG	-	-	19	54	337238	337330	MMTANDDVEAPSDFAKLSDQSDLMRAEVSE	93	ATG	TGAGC	11	3	71	transcriptional activator RinB
sORFSaNew0015	NWMN_RS01670	342138	342344	MDFKIKVNVDTGEAIEKLERIKSLYEEIIELQNEKVVVNVTVKNEADLDMVKTSISEENAKNNDFTLF	207	ATG	GGTGG	8	2	33	342126	342344	[M/V]VIDMDFKIKVNVDTGEAIEKLERIKSLYEEIIELQNEKVVVNVTVKNEADLDMVKTSISEENAKNNDFTLF	219	GTG	GGAGA	15	2	33	hypothetical protein
sORFSaNew0026	NWMN_RS15125	466443	466375	MEFVAKLFKFFKDLLGKFLGNN	69	ATG	-	-	19	489	466461	466375	[M/L]KGAIHMEFVAKLFKFFKDLLGKFLGNN	87	TTG	-	-	19	456	phenol-soluble modulin PSM-alpha-3
sORFSaNew0029	NWMN_RS02630	522874	523176	MKVTDVRLRKIQTDGRMKALVSITLDEAFVIHDLRVIEGNSGLFVAMPSKRTPDGEFRDIAHPINSDMRQEIQDAVMKVYDETDEVVPDKNATSEDSEEA	303	ATG	-	-	19	485	522850	523176	[M/I]YYRGAHYMKVTDVRLRKIQTDGRMKALVSITLDEAFVIHDLRVIEGNSGLFVAMPSKRTPDGEFRDIAHPINSDMRQEIQDAVMKVYDETDEVVPDKNATSEDSEEA	327	ATA	AGAGA	3	6	455	septation protein SpoVG
sORFSaNew0036	NWMN_RS04335	860790	860993	MTFYNFIMGFQNDNTPFGILAEHVSEDKAFPRLEERHQVIRAYVMSNYTDHQLIETTNRAISLYMAN	204	ATG	-	-	19	500	860772	860993	MKGASLMTFYNFIMGFQNDNTPFGILAEHVSEDKAFPRLEERHQVIRAYVMSNYTDHQLIETTNRAISLYMAN	222	ATG	-	-	19	456	hypothetical protein
sORFSaNew0049	NWMN_RS05090	1007528	1007397	MRYVTMRQFIKRTVKTILVGYVIKFIRNKLSGKSSHPTDNKHN	132	ATG	AGAGA	1	12	298	1007513	1007397	MRQFIKRTVKTILVGYVIKFIRNKLSGKSSHPTDNKHN	117	ATG	TGAGG	9	2	298	hypothetical protein
sORFSaNew0063	NWMN_RS05730	1114521	1114709	MGCLVVVKEILRLLFLLAMYELGKYVTEQVYIMMTANDDVEAPIYFAKLSDQSDLMRAEVSE	189	ATG	-	-	19	4	1114551	1114709	[M/L]RLLFLLAMYELGKYVTEQVYIMMTANDDVEAPIYFAKLSDQSDLMRAEVSE	159	TTG	GGTGG	11	2	4	transcriptional regulator
sORFSaNew0065	NWMN_RS05790	1122368	1122670	[M/L]RYEDRVVFQLEQVATYNPKTSKKENALITYDAIPCNINPISRARKQLEFGDVKNDVSVLRIKESISHPVSHVLVNGIRYKIVDTRIYRHETSYYIEEVN	303	TTG	-	-	19	12	1122347	1122670	[M/K]RKGCVLLRYEDRVVFQLEQVATYNPKTSKKENALITYDAIPCNINPISRARKQLEFGDVKNDVSVLRIKESISHPVSHVLVNGIRYKIVDTRIYRHETSYYIEEVN	324	AAA	CGAGA	5	9	12	hypothetical protein
sORFSaNew0068	NWMN_RS06090	1178000	1178224	[M/L]LIQERGLKMTELNNIINSLQSLFESESGYKISKNSGVPYQTVQDLRNGKTKLEDARFRTIIKLYSYYVSLKEH	225	TTG	-	-	19	364	1178045	1178224	[M/I]INSLQSLFESESGYKISKNSGVPYQTVQDLRNGKTKLEDARFRTIIKLYSYYVSLKEH	180	ATT	AGAGT	8	6	386	hypothetical protein
sORFSaNew0081	NWMN_RS06665	1301408	1301677	MAISQERKNEIIKEYRVHETDTGSPEVQIAVLTAEINAVNEHLRTHKKDHHSRRGLLKMVGRRRHLLNYLRSKDIQRYRELIKSLGIRR	270	ATG	GGAGG	9	1	537	1301402	1301677	[M/L]IMAISQERKNEIIKEYRVHETDTGSPEVQIAVLTAEINAVNEHLRTHKKDHHSRRGLLKMVGRRRHLLNYLRSKDIQRYRELIKSLGIRR	276	TTG	GGAGG	3	1	537	30S ribosomal protein S15
sORFSaNew0088	NWMN_RS06910	1350166	1350303	MILIMLDSQLDGNVTAKELSESFKELVEEFESIEKAKKNSNSKDK	138	ATG	-	-	19	161	1350178	1350303	MLDSQLDGNVTAKELSESFKELVEEFESIEKAKKNSNSKDK	126	ATG	TGAGA	11	3	161	hypothetical protein
sORFSaNew0092	NWMN_RS07075	1376149	1376388	[M/L]SNSDLNIERINELAKKKKEVGLTQEEAKEQTALRKAYLESFRKGFKQQIENTKVIDPEGNDVTPEKIKEIQQKRDNKN	240	TTG	-	-	19	519	1376164	1376388	[M/L]NIERINELAKKKKEVGLTQEEAKEQTALRKAYLESFRKGFKQQIENTKVIDPEGNDVTPEKIKEIQQKRDNKN	225	TTG	TGAGT	9	3	520	DUF896 domain-containing protein
sORFSaNew0095	NWMN_RS07190	1406066	1405881	MPIVNVKLLEGRSDEQLKNLVSEVTDAVEKTTGANRQAIHVVIEEMKPNHYGVAGVRKSDQ	186	ATG	GGAGG	8	1	529	1406069	1405881	MMPIVNVKLLEGRSDEQLKNLVSEVTDAVEKTTGANRQAIHVVIEEMKPNHYGVAGVRKSDQ	189	ATG	GGAGG	5	1	529	4-oxalocrotonate tautomerase
sORFSaNew0099	NWMN_RS07510	1467560	1467339	MKNYSFYQFVMTVRGRHDDKGRLAEEIFDDLAFPKHDDDFNILSDYIETHGDFTLPMSVFDDLYEEYTEWLKF	222	ATG	-	-	19	533	1467575	1467339	[M/C]DNELMKNYSFYQFVMTVRGRHDDKGRLAEEIFDDLAFPKHDDDFNILSDYIETHGDFTLPMSVFDDLYEEYTEWLKF	237	TGT	GGTGA	15	9	533	hypothetical protein
sORFSaNew0101	NWMN_RS07560	1474097	1473903	[M/V]SRILTFSEQNALAKIDDLMNTYCNQCPIKTRLRKLEGKTKAHHFCINECSIGKEIKQLGNELQ	195	GTG	-	-	19	414	1474124	1473903	[M/L]QYFEVIKEVSRILTFSEQNALAKIDDLMNTYCNQCPIKTRLRKLEGKTKAHHFCINECSIGKEIKQLGNELQ	222	TTG	-	-	19	412	zinc-finger domain-containing protein
sORFSaNew0121	NWMN_RS10090	1976822	1976532	MSEPELRHEIQLYKEKMRKAEMNGILNEYDVYQSKVIVAESYLVDRKKIEIGKIYKLTDGSNQYFKVERLKGIFAWGFRFNSDEPEEGLPIALLQL	291	ATG	TGAGT	3	3	523	1976846	1976532	MEQKKLSEMSEPELRHEIQLYKEKMRKAEMNGILNEYDVYQSKVIVAESYLVDRKKIEIGKIYKLTDGSNQYFKVERLKGIFAWGFRFNSDEPEEGLPIALLQL	315	ATG	AGTGG	8	3	521	YfhH family protein
sORFSaNew0123	NWMN_RS10205	1999760	1999458	[M/L]RYEDRVVFQLEQVATYNPKTSKKENALITYDAIPCNINPISRARKQLEFGDVKNDVSVLRIKESISHPVSHVLVNGIRYKIVDTRIYRHETSYYIEEVN	303	TTG	-	-	19	12	1999781	1999458	[M/K]RKGCVLLRYEDRVVFQLEQVATYNPKTSKKENALITYDAIPCNINPISRARKQLEFGDVKNDVSVLRIKESISHPVSHVLVNGIRYKIVDTRIYRHETSYYIEEVN	324	AAA	CGAGA	5	9	12	hypothetical protein
sORFSaNew0125	NWMN_RS10265	2007607	2007419	MGCLVVVKEILRLLFLLAMYELGKYVTEQVYIMMTANDDVEAPIYFAKLSDQSDLMRAEVSE	189	ATG	-	-	19	4	2007577	2007419	[M/L]RLLFLLAMYELGKYVTEQVYIMMTANDDVEAPIYFAKLSDQSDLMRAEVSE	159	TTG	GGTGG	11	2	4	ranscriptional regulator
sORFSaNew0132	NWMN_RS10445	2026702	2026502	MTNEEKVLAIREKLNIVNQGLLDPEKYKNANEEELTDIYDFVQSRERLSPSEVTAIADALGQLRHE	201	ATG	AGAGG	14	2	159	2026708	2026502	[M/V]AMTNEEKVLAIREKLNIVNQGLLDPEKYKNANEEELTDIYDFVQSRERLSPSEVTAIADALGQLRHE	207	GTG	AGAGG	8	2	159	DUF1128 family protein
sORFSaNew0135	NWMN_RS10600	2056378	2056076	MQIEKLRGAALDELFDAILTLENREECYQFFDDLCTVNEIQSLSQRLQVAKMIKQGYTYATIEQESGASTATISRVKRSLQWGNDAYTMILDRMNIETNE	303	ATG	-	-	19	539	2056339	2056076	[M/L]FDAILTLENREECYQFFDDLCTVNEIQSLSQRLQVAKMIKQGYTYATIEQESGASTATISRVKRSLQWGNDAYTMILDRMNIETNE	264	TTG	CGAGG	16	2	539	hypothetical protein
sORFSaNew0139	NWMN_RS11100	2130379	2130561	MKITNCKIKRETVIYEVLTSGNQPFTYELPKDLSSHNARKYLEFISQKLDGDKLTKEDSL	183	ATG	-	-	19	95	2130319	2130561	[M/I]NYAYLKKTSISAVFERKFIMKITNCKIKRETVIYEVLTSGNQPFTYELPKDLSSHNARKYLEFISQKLDGDKLTKEDSL	243	ATT	TGTGG	16	6	85	hypothetical protein
sORFSaNew0154	NWMN_RS12385	2371247	2371038	MKAKEIRDLTTSEIEEQIKSSKEELFNLRFQLATGQLEETARIRTVRKTIARLKTVAREREIEQSKANQ	210	ATG	GGTGG	8	2	539	2371259	2371038	[M/V]VKQMKAKEIRDLTTSEIEEQIKSSKEELFNLRFQLATGQLEETARIRTVRKTIARLKTVAREREIEQSKANQ	222	GTG	TGAGG	6	2	537	50S ribosomal protein L29
sORFSaNew0163	NWMN_RS13570	2592131	2591865	MSNYTVKIKNSAKSDLKKIKHSYLKKSFLEIVETLKNDPYKITQSFEKLEPKYLERYSRRINHQHRVVYTVDDRNKEVLILSAWSHYD	267	ATG	-	-	19	204	2592110	2591865	[M/I]KNSAKSDLKKIKHSYLKKSFLEIVETLKNDPYKITQSFEKLEPKYLERYSRRINHQHRVVYTVDDRNKEVLILSAWSHYD	246	ATT	TGAGC	15	6	204	Txe/YoeB family addiction module toxin
1 Ribosomal binding site
2number of S. aureus genome sequences (total genome sequneces =541) from which exactly the same aa sequence can be derived (exact matches)
